# Supplementary material for: The Endophytic Fungus Piriformospora Indica-Assisted Alleviation of Cadmium in Tobacco
Source: J Fungi (Basel). 2021 Aug 20;7(8):675. doi: 10.3390/jof7080675 (PMC8398633; doi:10.3390/jof7080675)
Supplement: Supplementary file 1 [file jof-07-00675-s001.zip]

Archive with 4 entries (3 files):
- jof-1309721-supplementary/
- jof-1309721-supplementary/S1 PH vs HM.xlsx
- jof-1309721-supplementary/S2 PH.vs.HM.KEGG_Enrich.xls
- jof-1309721-supplementary/S3 PH.vs.HM.Net_PPI.xls
