# Supplementary material for: The Endophytic Fungus Piriformospora Indica-Assisted Alleviation of Cadmium in Tobacco
Source: J Fungi (Basel). 2021 Aug 20;7(8):675. doi: 10.3390/jof7080675 (PMC8398633; doi:10.3390/jof7080675)
Supplement: Supplementary file 1 [file jof-07-00675-s001.zip › jof-1309721-supplementary/S1 PH vs HM.xlsx]

## Sheet: PH.vs.HM_diff
Protein	Description	Gene	PH1	PH2	PH3	HM1	HM2	HM3	PH.vs.HM FC	PH.vs.HM Pvalue	PH.vs.HM log2FC	PH.vs.HM UP.DOWN	GO_NUM	GO_Description	KEGG_Description	KEGG_EC	KEGG_ko	COG_Function_Description	COG_Function_Class	COG_Class_Description
NP_054507.1	ribulose-1,5-bisphosphate carboxylase/oxygenase large subunit (plastid)	NP_054507.1	540376548.546784	949525742.300048	468084898.433506	3539635585.18972	4696331649.67318	3347832542.532	0.169028058746426	0.00997228080242576	-2.56466534036648	down	3	Molecular Function:magnesium ion binding (GO:0000287),Biological Process:carbon fixation (GO:0015977),Molecular Function:ribulose-bisphosphate carboxylase activity (GO:0016984)	ribulose-bisphosphate carboxylase large chain	4.1.1.39	ko00630 Glyoxylate and dicarboxylate metabolism ko00710 Carbon fixation in photosynthetic organisms ko01100 Metabolic pathways ko01200 Carbon metabolism	Ribulose 1,5-bisphosphate carboxylase, large subunit, or a RuBisCO-like protein	G	Carbohydrate transport and metabolism ;
XP_016491746.1	PREDICTED: oxygen-evolving enhancer protein 1, chloroplastic-like	XP_016491746.1	5426094308.65676	4897943372.86069	5256666191.01619	3803320603.58863	2910938900.95845	3661446217.95989	1.50165244555231	0.0106048473489862	0.586550942612898	up	6	Molecular Function:calcium ion binding (GO:0005509),Cellular Component:photosystem II (GO:0009523),Cellular Component:photosystem II oxygen evolving complex (GO:0009654),Biological Process:photosynthesis (GO:0015979),Cellular Component:extrinsic component of membrane (GO:0019898),Biological Process:photosystem II stabilization (GO:0042549)	photosystem II oxygen-evolving enhancer protein 1	--	ko00195 Photosynthesis ko01100 Metabolic pathways	--	--	--
XP_016502071.1	PREDICTED: elongation factor TuB, chloroplastic	XP_016502071.1	55771333.4843934	77928323.4618464	59611727.7709975	136321220.394905	142532571.915696	194743006.353132	0.408177135619732	0.0258781452652721	-1.29273272401082	down	2	Molecular Function:GTPase activity (GO:0003924),Molecular Function:GTP binding (GO:0005525)	elongation factor Tu	--	--	Translation elongation factor EF-Tu, a GTPase	J	Translation, ribosomal structure and biogenesis ;
XP_016451580.1	PREDICTED: GATA type zinc finger protein asd-4-like	XP_016451580.1	707345448.466918	507472209.862086	494029879.76486	146496997.599623	235370158.245991	166902621.6253	3.11396073225705	0.0194294773756972	1.63875075182375	up	--	--	--	--	--	--	--	--
XP_016503412.1	PREDICTED: 2-methylene-furan-3-one reductase-like	XP_016503412.1	156737667.464547	132449629.391099	191140472.562835	1544796.59483495	167965.819796239	0	186.960263846406	0.011139220167486	7.54658786500314	up	2	Molecular Function:oxidoreductase activity (GO:0016491),Biological Process:oxidation-reduction process (GO:0055114)	2-methylene-furan-3-one reductase	1.3.1.105	--	NADPH:quinone reductase or related Zn-dependent oxidoreductase	CR	Energy production and conversion ; General function prediction only ;
XP_016497043.1	PREDICTED: transketolase, chloroplastic-like	XP_016497043.1	149111331.03148	155159895.712002	156708029.098586	328095948.937589	457498934.076794	311700978.366367	0.420104797681464	0.0438382460578027	-1.2511788331007	down	--	--	transketolase	2.2.1.1	ko00030 Pentose phosphate pathway ko00710 Carbon fixation in photosynthetic organisms ko01100 Metabolic pathways ko01110 Biosynthesis of secondary metabolites ko01200 Carbon metabolism ko01230 Biosynthesis of amino acids	Transketolase	G	Carbohydrate transport and metabolism ;
XP_016446043.1	PREDICTED: ATP-dependent Clp protease ATP-binding subunit ClpA homolog CD4B, chloroplastic-like	XP_016446043.1	42931562.6366612	41203594.7820642	34438073.4712597	69954799.1426384	60440107.5855839	52573049.7462296	0.648054627568307	0.0322040856471313	-0.625812665110599	down	3	Molecular Function:protein binding (GO:0005515),Molecular Function:ATP binding (GO:0005524),Biological Process:protein metabolic process (GO:0019538)	ATP-dependent Clp protease ATP-binding subunit ClpC	--	ko01100 Metabolic pathways	ATP-dependent Clp protease ATP-binding subunit ClpA	O	Posttranslational modification, protein turnover, chaperones ;
XP_016444182.1	PREDICTED: oxygen-evolving enhancer protein 2-1, chloroplastic-like	XP_016444182.1	199864867.292692	214176656.722328	222157182.323977	123557751.361893	77478651.7919735	67729090.3672562	2.36711453544165	0.0111277122162042	1.24312951414855	up	5	Molecular Function:calcium ion binding (GO:0005509),Cellular Component:photosystem II (GO:0009523),Cellular Component:photosystem II oxygen evolving complex (GO:0009654),Biological Process:photosynthesis (GO:0015979),Cellular Component:extrinsic component of membrane (GO:0019898)	photosystem II oxygen-evolving enhancer protein 2	--	ko00195 Photosynthesis ko01100 Metabolic pathways	--	--	--
XP_016462643.1	PREDICTED: oxygen-evolving enhancer protein 2-1, chloroplastic	XP_016462643.1	1158703554.60524	1292972007.00656	1547801879.16612	847769097.398216	390764408.981212	151887726.791796	2.87645020470239	0.0313282909392819	1.52428949540876	up	5	Molecular Function:calcium ion binding (GO:0005509),Cellular Component:photosystem II (GO:0009523),Cellular Component:photosystem II oxygen evolving complex (GO:0009654),Biological Process:photosynthesis (GO:0015979),Cellular Component:extrinsic component of membrane (GO:0019898)	photosystem II oxygen-evolving enhancer protein 2	--	ko00195 Photosynthesis ko01100 Metabolic pathways	--	--	--
XP_016470284.1	PREDICTED: lignin-forming anionic peroxidase-like	XP_016470284.1	391440699.417105	524360257.51129	444770379.537304	231694851.965891	181364266.664026	28711037.3783253	3.07981722613312	0.0188552716669751	1.62284473573331	up	4	Molecular Function:peroxidase activity (GO:0004601),Biological Process:response to oxidative stress (GO:0006979),Molecular Function:heme binding (GO:0020037),Biological Process:oxidation-reduction process (GO:0055114)	peroxidase	1.11.1.7	ko00940 Phenylpropanoid biosynthesis ko01100 Metabolic pathways ko01110 Biosynthesis of secondary metabolites	--	--	--
XP_016446340.1	PREDICTED: fructose-bisphosphate aldolase 1, chloroplastic-like	XP_016446340.1	36128958.1303782	18785584.6032505	24826932.181138	54115219.440081	40845020.6819602	65088252.2148374	0.498233215136589	0.0413110080848586	-1.00510689162352	down	2	Molecular Function:fructose-bisphosphate aldolase activity (GO:0004332),Biological Process:glycolytic process (GO:0006096)	fructose-bisphosphate aldolase, class I	4.1.2.13	ko00010 Glycolysis / Gluconeogenesis ko00030 Pentose phosphate pathway ko00051 Fructose and mannose metabolism ko00710 Carbon fixation in photosynthetic organisms ko01100 Metabolic pathways ko01110 Biosynthesis of secondary metabolites ko01200 Carbon metabolism ko01230 Biosynthesis of amino acids	Fructose-bisphosphate aldolase class 1	G	Carbohydrate transport and metabolism ;
XP_016442524.1	PREDICTED: oxygen-evolving enhancer protein 3-2, chloroplastic-like	XP_016442524.1	708413814.011263	443402281.774107	558672661.119352	271476276.183015	173122086.293512	144155665.066246	2.90526888460301	0.0231698212435389	1.53867169221215	up	5	Molecular Function:calcium ion binding (GO:0005509),Cellular Component:photosystem II (GO:0009523),Cellular Component:photosystem II oxygen evolving complex (GO:0009654),Biological Process:photosynthesis (GO:0015979),Cellular Component:extrinsic component of membrane (GO:0019898)	photosystem II oxygen-evolving enhancer protein 3	--	ko00195 Photosynthesis ko01100 Metabolic pathways	--	--	--
XP_016490380.1	PREDICTED: acid beta-fructofuranosidase AIV-18-like	XP_016490380.1	124966727.877777	128047133.28348	130379067.686675	65770092.8177901	60631890.944154	41400732.3936094	2.2847838082223	0.0082477691507774	1.19205766044247	up	3	Molecular Function:beta-fructofuranosidase activity (GO:0004564),Molecular Function:sucrose alpha-glucosidase activity (GO:0004575),Biological Process:carbohydrate metabolic process (GO:0005975)	beta-fructofuranosidase	3.2.1.26	ko00052 Galactose metabolism ko00500 Starch and sucrose metabolism ko01100 Metabolic pathways	Sucrose-6-phosphate hydrolase SacC, GH32 family	G	Carbohydrate transport and metabolism ;
XP_016443179.1	PREDICTED: leucine aminopeptidase 2, chloroplastic	XP_016443179.1	32707444.6062935	52354380.7817838	49762415.6004103	62134944.5199116	83193491.1724868	73251230.6881908	0.616819685110749	0.0321546171376897	-0.697079286900172	down	7	Molecular Function:aminopeptidase activity (GO:0004177),Cellular Component:intracellular (GO:0005622),Cellular Component:cytoplasm (GO:0005737),Biological Process:proteolysis (GO:0006508),Molecular Function:metalloexopeptidase activity (GO:0008235),Biological Process:protein metabolic process (GO:0019538),Molecular Function:manganese ion binding (GO:0030145)	leucyl aminopeptidase	3.4.11.1	ko00480 Glutathione metabolism ko01100 Metabolic pathways	Leucyl aminopeptidase	E	Amino acid transport and metabolism ;
XP_016444179.1	PREDICTED: 2,3-bisphosphoglycerate-independent phosphoglycerate mutase	XP_016444179.1	26398950.0615044	34532794.4661341	24453134.7487452	61124534.2559159	54432323.76518	54284010.6009766	0.502734588966222	0.00254066484379822	-0.992131142648689	down	6	Molecular Function:catalytic activity (GO:0003824),Molecular Function:phosphoglycerate mutase activity (GO:0004619),Cellular Component:cytoplasm (GO:0005737),Biological Process:glucose catabolic process (GO:0006007),Molecular Function:manganese ion binding (GO:0030145),Molecular Function:metal ion binding (GO:0046872)	2,3-bisphosphoglycerate-independent phosphoglycerate mutase	5.4.2.12	ko00010 Glycolysis / Gluconeogenesis ko00260 Glycine, serine and threonine metabolism ko01100 Metabolic pathways ko01110 Biosynthesis of secondary metabolites ko01200 Carbon metabolism ko01230 Biosynthesis of amino acids	Phosphoglycerate mutase (BPG-independent, AlkP superfamily)	G	Carbohydrate transport and metabolism ;
XP_016432938.1	PREDICTED: membrane-associated 30 kDa protein, chloroplastic-like, partial	XP_016432938.1	41479872.3075782	32050259.2418834	36772072.1647867	14970167.7467621	12262312.0945744	21189069.919674	2.27795690676271	0.00556805905128002	1.18774045512865	up	--	--	phage shock protein A	--	--	Phage shock protein A	KT	Transcription ; Signal transduction mechanisms ;
XP_016443611.1	PREDICTED: isocitrate dehydrogenase [NADP]-like	XP_016443611.1	14933654.4645871	19194359.3775987	10774405.9164776	36657052.7272764	50723768.1640493	51879881.5530002	0.322434247210656	0.0111029887053401	-1.63292310766867	down	3	Molecular Function:isocitrate dehydrogenase (NADP+) activity (GO:0004450),Biological Process:isocitrate metabolic process (GO:0006102),Biological Process:oxidation-reduction process (GO:0055114)	isocitrate dehydrogenase	1.1.1.42	ko00020 Citrate cycle (TCA cycle) ko00480 Glutathione metabolism ko01100 Metabolic pathways ko01110 Biosynthesis of secondary metabolites ko01200 Carbon metabolism ko01210 2-Oxocarboxylic acid metabolism ko01230 Biosynthesis of amino acids ko04146 Peroxisome	Isocitrate dehydrogenase	C	Energy production and conversion ;
XP_016475187.1	PREDICTED: proteasome subunit alpha type-2-A	XP_016475187.1	103377968.865048	85262069.1451089	93538854.4476376	62241159.4468903	42438535.2793154	50431677.7455712	1.81920182873205	0.00566365639806819	0.863305609596389	up	5	Molecular Function:endopeptidase activity (GO:0004175),Molecular Function:threonine-type endopeptidase activity (GO:0004298),Cellular Component:proteasome core complex (GO:0005839),Biological Process:ubiquitin-dependent protein catabolic process (GO:0006511),Biological Process:proteolysis involved in cellular protein catabolic process (GO:0051603)	20S proteasome subunit alpha 2	3.4.25.1	ko03050 Proteasome	20S proteasome, alpha and beta subunits	O	Posttranslational modification, protein turnover, chaperones ;
XP_016444887.1	PREDICTED: acid beta-fructofuranosidase AIV-18-like	XP_016444887.1	27116330.7898926	22435123.202031	21740657.7826306	13567909.1972076	6445439.81039122	1448331.11484545	3.32183274411951	0.0258430163055998	1.73197943473798	up	3	Molecular Function:beta-fructofuranosidase activity (GO:0004564),Molecular Function:sucrose alpha-glucosidase activity (GO:0004575),Biological Process:carbohydrate metabolic process (GO:0005975)	beta-fructofuranosidase	3.2.1.26	ko00052 Galactose metabolism ko00500 Starch and sucrose metabolism ko01100 Metabolic pathways	Sucrose-6-phosphate hydrolase SacC, GH32 family	G	Carbohydrate transport and metabolism ;
XP_016472342.1	PREDICTED: phosphoglucomutase, cytoplasmic-like	XP_016472342.1	39171631.8539397	34174197.6636281	40723769.212782	65640438.5930185	81625939.9401801	70128132.9108171	0.524712413264976	0.00976038257017121	-0.930401174272019	down	2	Biological Process:carbohydrate metabolic process (GO:0005975),Biological Process:organic substance metabolic process (GO:0071704)	phosphoglucomutase	5.4.2.2	ko00010 Glycolysis / Gluconeogenesis ko00030 Pentose phosphate pathway ko00052 Galactose metabolism ko00230 Purine metabolism ko00500 Starch and sucrose metabolism ko00520 Amino sugar and nucleotide sugar metabolism ko01100 Metabolic pathways ko01110 Biosynthesis of secondary metabolites	Phosphoglucomutase	G	Carbohydrate transport and metabolism ;
XP_016511827.1	PREDICTED: peroxidase 12-like	XP_016511827.1	147625676.469504	133668998.409264	176747222.954381	49496439.3858989	63246382.3917615	17006842.9313391	3.53019715974171	0.0043169860408184	1.81974875954136	up	4	Molecular Function:peroxidase activity (GO:0004601),Biological Process:response to oxidative stress (GO:0006979),Molecular Function:heme binding (GO:0020037),Biological Process:oxidation-reduction process (GO:0055114)	peroxidase	1.11.1.7	ko00940 Phenylpropanoid biosynthesis ko01100 Metabolic pathways ko01110 Biosynthesis of secondary metabolites	--	--	--
XP_016458078.1	PREDICTED: ATP synthase subunit b, chloroplastic-like	XP_016458078.1	69154319.7147557	48882079.6283353	57051641.6122877	28006196.2908159	24719587.5586234	46609489.6394935	1.76259685815317	0.0498063378489914	0.817702538610876	up	2	Molecular Function:hydrogen ion transmembrane transporter activity (GO:0015078),Biological Process:ATP synthesis coupled proton transport (GO:0015986)	F-type H+-transporting ATPase subunit b	--	ko00190 Oxidative phosphorylation ko00195 Photosynthesis ko01100 Metabolic pathways	FoF1-type ATP synthase, membrane subunit b or b'	C	Energy production and conversion ;
XP_016488811.1	PREDICTED: peroxidase 12-like	XP_016488811.1	18660335.9127311	20677247.1563904	25252109.6271096	7546709.3657191	6483459.44267242	743914.167825588	4.37182414639242	0.00455160449680015	2.12823537076507	up	4	Molecular Function:peroxidase activity (GO:0004601),Biological Process:response to oxidative stress (GO:0006979),Molecular Function:heme binding (GO:0020037),Biological Process:oxidation-reduction process (GO:0055114)	peroxidase	1.11.1.7	ko00940 Phenylpropanoid biosynthesis ko01100 Metabolic pathways ko01110 Biosynthesis of secondary metabolites	--	--	--
XP_016500610.1	PREDICTED: psbP domain-containing protein 6, chloroplastic-like isoform X1	XP_016500610.1	117987052.801443	118378393.385737	122444779.808954	53392129.973477	30503348.2801196	6832459.59244857	3.95479313775426	0.0208999278857166	1.98360223403027	up	5	Molecular Function:calcium ion binding (GO:0005509),Cellular Component:photosystem II (GO:0009523),Cellular Component:photosystem II oxygen evolving complex (GO:0009654),Biological Process:photosynthesis (GO:0015979),Cellular Component:extrinsic component of membrane (GO:0019898)	--	--	--	--	--	--
XP_016437863.1	PREDICTED: aspartate aminotransferase, chloroplastic-like	XP_016437863.1	77849815.5111801	80201683.9051774	78261490.1225263	155138919.439449	165593087.865075	228452683.158707	0.430297846321165	0.0448426506399444	-1.21659247539954	down	4	Biological Process:cellular amino acid metabolic process (GO:0006520),Molecular Function:transaminase activity (GO:0008483),Biological Process:biosynthetic process (GO:0009058),Molecular Function:pyridoxal phosphate binding (GO:0030170)	aspartate aminotransferase, chloroplastic	2.6.1.1	ko00220 Arginine biosynthesis ko00250 Alanine, aspartate and glutamate metabolism ko00270 Cysteine and methionine metabolism ko00330 Arginine and proline metabolism ko00350 Tyrosine metabolism ko00360 Phenylalanine metabolism ko00400 Phenylalanine, tyrosine and tryptophan biosynthesis ko00950 Isoquinoline alkaloid biosynthesis ko00960 Tropane, piperidine and pyridine alkaloid biosynthesis ko01100…	Aspartate/tyrosine/aromatic aminotransferase	E	Amino acid transport and metabolism ;
XP_016456547.1	PREDICTED: violaxanthin de-epoxidase, chloroplastic-like	XP_016456547.1	43731012.1244706	36828798.8018815	41219879.1062094	27714777.6916893	22787427.6082501	11075771.9997567	1.9776500523859	0.0405052259580629	0.983787162015485	up	3	Cellular Component:chloroplast (GO:0009507),Molecular Function:violaxanthin de-epoxidase activity (GO:0046422),Biological Process:oxidation-reduction process (GO:0055114)	violaxanthin de-epoxidase	1.23.5.1	ko00906 Carotenoid biosynthesis ko01100 Metabolic pathways ko01110 Biosynthesis of secondary metabolites	--	--	--
XP_016483153.1	PREDICTED: 50S ribosomal protein L6, chloroplastic-like	XP_016483153.1	27647034.8681087	24462008.3586872	29082073.6279079	12683223.6231543	10723177.548556	19977467.7858121	1.87145865054587	0.0294738104954188	0.904163172570529	up	4	Molecular Function:structural constituent of ribosome (GO:0003735),Cellular Component:ribosome (GO:0005840),Biological Process:translation (GO:0006412),Molecular Function:rRNA binding (GO:0019843)	large subunit ribosomal protein L6	--	ko03010 Ribosome	Ribosomal protein L6P/L9E	J	Translation, ribosomal structure and biogenesis ;
XP_016498332.1	PREDICTED: chaperone protein ClpB3, chloroplastic-like	XP_016498332.1	0	0	0	295691.034134467	342076.054940061	156306.869887841	-Inf	0	-Inf	down	2	Molecular Function:ATP binding (GO:0005524),Biological Process:protein metabolic process (GO:0019538)	ATP-dependent Clp protease ATP-binding subunit ClpB	--		ATP-dependent Clp protease ATP-binding subunit ClpA	O	Posttranslational modification, protein turnover, chaperones ;
XP_016497678.1	PREDICTED: oxygen-evolving enhancer protein 3-2, chloroplastic-like	XP_016497678.1	58641586.763316	57800134.3382615	85658662.8013677	17048947.0808941	26566755.3328413	12705402.6483334	3.58835970423911	0.0200896387481115	1.8433245160964	up	5	Molecular Function:calcium ion binding (GO:0005509),Cellular Component:photosystem II (GO:0009523),Cellular Component:photosystem II oxygen evolving complex (GO:0009654),Biological Process:photosynthesis (GO:0015979),Cellular Component:extrinsic component of membrane (GO:0019898)	photosystem II oxygen-evolving enhancer protein 3	--	ko00195 Photosynthesis ko01100 Metabolic pathways	--	--	--
XP_016456676.1	PREDICTED: subtilisin-like protease SBT1.9	XP_016456676.1	247898110.945513	264474743.688317	257963932.612524	19619108.5567857	48602406.2999165	35637857.209914	7.4171138522988	0.000117901975578892	2.89085791447603	up	2	Molecular Function:serine-type endopeptidase activity (GO:0004252),Biological Process:proteolysis (GO:0006508)	--	--	--	Serine protease, subtilisin family	O	Posttranslational modification, protein turnover, chaperones ;
XP_016478752.1	PREDICTED: beta-galactosidase 8-like, partial	XP_016478752.1	87217083.0038252	73435271.0292763	97985822.5345106	53320996.8336182	55545265.2537651	36108048.0484296	1.78402764134775	0.0163381000765024	0.835137968243866	up	2	Biological Process:carbohydrate metabolic process (GO:0005975),Molecular Function:carbohydrate binding (GO:0030246)	--	--	--	Beta-galactosidase GanA	G	Carbohydrate transport and metabolism ;
XP_016464128.1	PREDICTED: aspartic proteinase-like	XP_016464128.1	20766680.1116933	18904106.9044364	30754883.6552608	12266286.6084052	7697781.1467369	3167722.67833341	3.04454040745039	0.0296040276551637	1.60622446066508	up	3	Molecular Function:aspartic-type endopeptidase activity (GO:0004190),Biological Process:proteolysis (GO:0006508),Biological Process:lipid metabolic process (GO:0006629)	phytepsin	3.4.23.40	--	--	--	--
XP_016440105.1	PREDICTED: glycerate dehydrogenase	XP_016440105.1	9401205.01735297	10237575.1687309	6857471.46096308	24178866.5612251	19644708.732338	16510368.2769183	0.439159950088367	0.0223143543873307	-1.18718160348479	down	3	Biological Process:metabolic process (GO:0008152),Molecular Function:NAD binding (GO:0051287),Biological Process:oxidation-reduction process (GO:0055114)	hydroxypyruvate reductase 1	--	ko00260 Glycine, serine and threonine metabolism ko00630 Glyoxylate and dicarboxylate metabolism ko01100 Metabolic pathways ko01110 Biosynthesis of secondary metabolites ko01200 Carbon metabolism	Lactate dehydrogenase or related 2-hydroxyacid dehydrogenase	CHR	Energy production and conversion ; Coenzyme transport and metabolism ; General function prediction only ;
XP_016451747.1	PREDICTED: probable ATP synthase 24 kDa subunit, mitochondrial	XP_016451747.1	40657849.3433439	33882543.4563263	45865436.2649861	19396130.4956547	13003784.1587712	4210235.23305696	3.2888646846492	0.00869530852291356	1.71758965189436	up	1	Biological Process:pollen development (GO:0009555)	--	--	--	--	--	--
XP_016457506.1	PREDICTED: chlorophyll a-b binding protein 8, chloroplastic-like	XP_016457506.1	137383535.598246	95568064.4697687	91537487.3878235	66197855.0670681	46440981.8897871	16212149.9018455	2.51832830594985	0.0342105846455596	1.33246637459411	up	1	Cellular Component:membrane (GO:0016020)	light-harvesting complex I chlorophyll a/b binding protein 3	--	ko00196 Photosynthesis - antenna proteins	--	--	--
NP_054505.1	ATP synthase CF1 epsilon subunit (plastid)	NP_054505.1	178877176.98454	113672969.520165	211389799.631119	77573600.7705829	16822432.2098076	50525977.0289692	3.47731822173373	0.0323684148238434	1.79797509925125	up	1	Biological Process:ATP synthesis coupled proton transport (GO:0015986)	F-type H+-transporting ATPase subunit epsilon	--	ko00190 Oxidative phosphorylation ko00195 Photosynthesis ko01100 Metabolic pathways	FoF1-type ATP synthase, epsilon subunit	C	Energy production and conversion ;
XP_016489543.1	PREDICTED: 50S ribosomal protein L1, chloroplastic	XP_016489543.1	19570337.51324	21584811.4091155	19498875.8223382	8721762.54603528	13420054.3641646	5210169.89956972	2.21753634083464	0.0346600430754218	1.14895774750821	up	--	--	large subunit ribosomal protein L1	--	ko03010 Ribosome	Ribosomal protein L1	J	Translation, ribosomal structure and biogenesis ;
XP_016447976.1	PREDICTED: peroxidase N1, partial	XP_016447976.1	18602631.671574	23382185.8651955	22760337.6251005	10361488.7076321	16845716.9379686	11169880.8843179	1.68707843706153	0.0292949611178079	0.754527050169084	up	4	Molecular Function:peroxidase activity (GO:0004601),Biological Process:response to oxidative stress (GO:0006979),Molecular Function:heme binding (GO:0020037),Biological Process:oxidation-reduction process (GO:0055114)	peroxidase	1.11.1.7	ko00940 Phenylpropanoid biosynthesis ko01100 Metabolic pathways ko01110 Biosynthesis of secondary metabolites	--	--	--
XP_016487829.1	PREDICTED: chlorophyll a-b binding protein 21, chloroplastic-like	XP_016487829.1	3394679.18346586	2252051.57348144	2786816.37087576	1473993.02996635	1542153.64580872	632231.555314839	2.31158794226871	0.0229878229361026	1.20888424964351	up	1	Cellular Component:membrane (GO:0016020)	light-harvesting complex II chlorophyll a/b binding protein 1	--	ko00196 Photosynthesis - antenna proteins ko01100 Metabolic pathways	--	--	--
XP_016440667.1	PREDICTED: fruit protein pKIWI502-like	XP_016440667.1	147053976.344557	103223504.087903	111034232.120184	65314493.6773469	46294875.3758261	15279202.9589677	2.84747244628203	0.0172612480121026	1.50968188168594	up	2	Molecular Function:oxidoreductase activity (GO:0016491),Biological Process:oxidation-reduction process (GO:0055114)	--	--	--	NAD(P)H-flavin reductase	HC	Coenzyme transport and metabolism ; Energy production and conversion ;
XP_016454886.1	PREDICTED: 50S ribosomal protein L12, chloroplastic-like	XP_016454886.1	6430729.32206335	4898283.75440709	8861606.37627388	3324629.15062042	1966851.34431207	1158867.54317125	3.13015969579835	0.037999161578303	1.64623626305537	up	4	Molecular Function:structural constituent of ribosome (GO:0003735),Cellular Component:intracellular (GO:0005622),Cellular Component:ribosome (GO:0005840),Biological Process:translation (GO:0006412)	large subunit ribosomal protein L7/L12	--	ko03010 Ribosome	Ribosomal protein L7/L12	J	Translation, ribosomal structure and biogenesis ;
XP_016483745.1	PREDICTED: uncharacterized protein LOC107804369	XP_016483745.1	3116556.72826627	2591312.88914641	2591823.43942031	5062913.93934288	4836217.25768113	4314930.7705472	0.583907195266799	0.0026753788993395	-0.776189005863885	down	--	--	--	--	--	--	--	--
XP_016479601.1	PREDICTED: psbP domain-containing protein 2, chloroplastic-like	XP_016479601.1	22845046.0744827	16823736.4882414	20587475.3989725	13242325.0356598	6975694.8951192	6832003.49052781	2.2275861659415	0.016819091507397	1.15548123815447	up	5	Molecular Function:calcium ion binding (GO:0005509),Cellular Component:photosystem II (GO:0009523),Cellular Component:photosystem II oxygen evolving complex (GO:0009654),Biological Process:photosynthesis (GO:0015979),Cellular Component:extrinsic component of membrane (GO:0019898)	--	--	--	--	--	--
XP_016448384.1	PREDICTED: chlorophyll a-b binding protein 16, chloroplastic-like	XP_016448384.1	0	0	0	633237.901238693	849651.988899959	213399.354949852	-Inf	0	-Inf	down	1	Cellular Component:membrane (GO:0016020)	light-harvesting complex II chlorophyll a/b binding protein 1	--	ko00196 Photosynthesis - antenna proteins ko01100 Metabolic pathways	--	--	--
XP_016459948.1	PREDICTED: HMG-Y-related protein A-like	XP_016459948.1	45651198.2522769	33427882.1913075	44321552.6423901	2739176.43978223	11136025.117627	11088209.9858331	4.94325997359041	0.00330093483160642	2.30546278200811	up	5	Cellular Component:chromatin (GO:0000785),Cellular Component:nucleosome (GO:0000786),Molecular Function:DNA binding (GO:0003677),Cellular Component:nucleus (GO:0005634),Biological Process:nucleosome assembly (GO:0006334)	--	--	--	--	--	--
XP_016472440.1	PREDICTED: thiosulfate sulfurtransferase 16, chloroplastic-like	XP_016472440.1	26143284.6331407	47768318.6068601	40328476.2856071	20801832.3663025	12255961.9182485	4819081.50260343	3.01609034936169	0.0359381018553265	1.59267964632001	up	--	--	--	--	--	Rhodanese-related sulfurtransferase	P	Inorganic ion transport and metabolism ;
XP_016494454.1	PREDICTED: plasminogen activator inhibitor 1 RNA-binding protein-like	XP_016494454.1	2858001.42224383	2855170.00591651	2099186.96087908	752620.22319767	1194870.03578574	0	2.67433374929689	0.018456551957207	1.41917952093218	up	--	--	plasminogen activator inhibitor 1 RNA-binding protein	--	--	--	--	--
XP_016515265.1	PREDICTED: protein SPIRAL1-like 1	XP_016515265.1	7727301.02303135	5920888.64656271	7066485.75621411	741703.469627248	879530.112099213	0	8.51807153075335	0.00668153916453141	3.09052684501267	up	--	--	protein SPIRAL1 and related proteins	--	--	--	--	--
XP_016506587.1	PREDICTED: protein usf-like	XP_016506587.1	52750017.5933867	61921749.9941767	63430790.8426367	35004552.6001535	20232432.9128149	14459764.8179913	2.55539257690593	0.012899985154016	1.35354494488047	up	1	Molecular Function:hydrolase activity (GO:0016787)	carboxymethylenebutenolidase	3.1.1.45	ko01100 Metabolic pathways ko01110 Biosynthesis of secondary metabolites	Dienelactone hydrolase	Q	Secondary metabolites biosynthesis, transport and catabolism ;
XP_016504333.1	PREDICTED: binding partner of ACD11 1-like	XP_016504333.1	2217906.61308389	2448971.68444181	1798313.59225895	526368.80490759	665008.128986942	175533.257030459	4.72978541875501	0.00267553900315762	2.24177473275699	up	1	Molecular Function:nucleic acid binding (GO:0003676)	--	--	--	--	--	--
CCA73814.1	probable Actin	CCA73814.1	1209882.58664485	1594164.64253054	5194771.83844656	0	0	0	Inf	0	Inf	up	--	--	actin, other eukaryote	--	--	Actin-related protein	Z	Cytoskeleton ;
XP_016437411.1	PREDICTED: chloroplastic lipocalin-like	XP_016437411.1	38000875.2090148	27866477.9280424	26356423.7052969	20499952.3193307	9817753.0138435	2656861.30015311	2.79681543256868	0.0413274151344365	1.48378505063081	up	--	--	--	--	--	--	--	--
XP_016493250.1	PREDICTED: GDSL esterase/lipase LTL1-like	XP_016493250.1	2948435.26236371	2230983.71832095	3277663.44879682	1120714.86906385	1195783.18030175	0	2.43386993333826	0.0313576460169765	1.28325207210187	up	--	--	--	--	--	Phospholipase/lecithinase/hemolysin	IR	Lipid transport and metabolism ; General function prediction only ;
XP_016471235.1	PREDICTED: glutamine synthetase-like	XP_016471235.1	2323420.75059538	3829749.61916251	2871845.70690315	0	0	0	Inf	0	Inf	up	3	Molecular Function:glutamate-ammonia ligase activity (GO:0004356),Biological Process:glutamine biosynthetic process (GO:0006542),Biological Process:nitrogen compound metabolic process (GO:0006807)	glutamine synthetase	6.3.1.2	ko00220 Arginine biosynthesis ko00250 Alanine, aspartate and glutamate metabolism ko00630 Glyoxylate and dicarboxylate metabolism ko00910 Nitrogen metabolism ko01100 Metabolic pathways ko01230 Biosynthesis of amino acids	Glutamine synthetase	E	Amino acid transport and metabolism ;
XP_016451878.1	PREDICTED: protein SPIRAL1-like 1	XP_016451878.1	3850519.20937666	3754300.70511196	4923765.31163853	665500.421892504	248983.6116943	0	9.13344557585282	0.00378218776313387	3.19115921699411	up	--	--	protein SPIRAL1 and related proteins	--	--	--	--	--
XP_016469231.1	PREDICTED: thioredoxin-1-like	XP_016469231.1	235943885.055412	271128156.292389	334237252.916476	149439724.786549	167837385.7162	141797201.280694	1.83262115232695	0.0396127753465731	0.87390857630382	up	3	Biological Process:glycerol ether metabolic process (GO:0006662),Molecular Function:protein disulfide oxidoreductase activity (GO:0015035),Biological Process:cell redox homeostasis (GO:0045454)	thioredoxin 1	--		Negative regulator of GroEL, contains thioredoxin-like and TPR-like domains	O	Posttranslational modification, protein turnover, chaperones ;
XP_016456348.1	PREDICTED: soluble inorganic pyrophosphatase 6, chloroplastic-like	XP_016456348.1	24744274.202767	26788760.6756741	28864430.9058336	13362924.0768661	11321741.4938113	14514587.9087988	2.05099481872452	0.00104841752931885	1.03632384724932	up	4	Molecular Function:magnesium ion binding (GO:0000287),Molecular Function:inorganic diphosphatase activity (GO:0004427),Cellular Component:cytoplasm (GO:0005737),Biological Process:phosphate-containing compound metabolic process (GO:0006796)	inorganic pyrophosphatase	3.6.1.1	ko00190 Oxidative phosphorylation	Inorganic pyrophosphatase	CP	Energy production and conversion ; Inorganic ion transport and metabolism ;
XP_016461309.1	PREDICTED: villin-3-like	XP_016461309.1	0	0	0	643358.37689023	167522.292001751	40359.6418380685	-Inf	0	-Inf	down	4	Molecular Function:actin binding (GO:0003779),Biological Process:cytoskeleton organization (GO:0007010),Molecular Function:actin filament binding (GO:0051015),Biological Process:actin filament bundle assembly (GO:0051017)	gelsolin	--		--	--	--
XP_016452647.1	PREDICTED: uncharacterized protein LOC107777172	XP_016452647.1	185903251.04704	127535455.762162	176237188.522982	62228824.0578024	28148438.8583485	6177743.53161539	5.07147079522061	0.00591998923350322	2.34240420901363	up	--	--	--	--	--	--	--	--
XP_016433589.1	PREDICTED: thylakoid lumenal 17.4 kDa protein, chloroplastic-like	XP_016433589.1	61389552.2238596	60257325.291748	60351758.3571007	36069558.9655829	33010839.9301061	16224997.0303289	2.13349500224521	0.034341775531458	1.09321873100094	up	--	--	--	--	--	Uncharacterized protein YjbI, contains pentapeptide repeats	S	Function unknown ;
XP_016452234.1	PREDICTED: psbP domain-containing protein 2, chloroplastic-like isoform X1	XP_016452234.1	7098292.88154097	7969681.66912474	8912166.60561684	3646967.16771516	3035867.51418388	971576.804001435	3.1328523689188	0.00762893203333805	1.64747678641915	up	5	Molecular Function:calcium ion binding (GO:0005509),Cellular Component:photosystem II (GO:0009523),Cellular Component:photosystem II oxygen evolving complex (GO:0009654),Biological Process:photosynthesis (GO:0015979),Cellular Component:extrinsic component of membrane (GO:0019898)	--	--	--	--	--	--
XP_016490836.1	PREDICTED: mitochondrial outer membrane protein porin 4-like	XP_016490836.1	9636084.7401696	9557027.49118949	13715841.2674106	6834486.37444973	5626144.46083091	1997863.68570257	2.27609821001833	0.0372389753538607	1.18656280898438	up	2	Cellular Component:mitochondrial outer membrane (GO:0005741),Biological Process:transmembrane transport (GO:0055085)	voltage-dependent anion channel protein 2	--		--	--	--
XP_016437533.1	PREDICTED: 60S ribosomal protein L12	XP_016437533.1	45301234.9953247	52167060.4558064	42403518.5051149	21644970.2435839	21886176.9490925	7063376.19758588	2.76456431612846	0.0111674815711704	1.46705213561825	up	3	Molecular Function:structural constituent of ribosome (GO:0003735),Cellular Component:ribosome (GO:0005840),Biological Process:translation (GO:0006412)	large subunit ribosomal protein L12e	--	ko03010 Ribosome	Ribosomal protein L11	J	Translation, ribosomal structure and biogenesis ;
XP_016468700.1	PREDICTED: glycerophosphodiester phosphodiesterase GDPD6-like	XP_016468700.1	779110.851003431	2203220.76609079	280474.269105571	0	0	0	Inf	0	Inf	up	2	Biological Process:lipid metabolic process (GO:0006629),Molecular Function:phosphoric diester hydrolase activity (GO:0008081)	glycerophosphoryl diester phosphodiesterase	3.1.4.46	ko00564 Glycerophospholipid metabolism	Glycerophosphoryl diester phosphodiesterase	I	Lipid transport and metabolism ;
XP_016491697.1	PREDICTED: 14 kDa zinc-binding protein-like	XP_016491697.1	17182984.5212271	20285042.4084865	18405136.0994635	12477537.5396561	6854346.65264669	6890613.15047992	2.13073386179807	0.0191922546693714	1.09135040530173	up	1	Molecular Function:catalytic activity (GO:0003824)	histidine triad (HIT) family protein	--	--	Diadenosine tetraphosphate (Ap4A) hydrolase or other HIT family hydrolase	FGR	Nucleotide transport and metabolism ; Carbohydrate transport and metabolism ; General function prediction only ;
XP_016486473.1	PREDICTED: adenylate kinase 4-like	XP_016486473.1	16686048.0457512	13562896.3156312	16927880.1774576	7062991.20562817	7948574.23477729	9128785.87081026	1.95427249299895	0.00754361865129088	0.966631642787078	up	4	Molecular Function:adenylate kinase activity (GO:0004017),Molecular Function:ATP binding (GO:0005524),Biological Process:nucleobase-containing compound metabolic process (GO:0006139),Molecular Function:nucleobase-containing compound kinase activity (GO:0019205)	adenylate kinase	2.7.4.3	ko00230 Purine metabolism ko00730 Thiamine metabolism ko01100 Metabolic pathways ko01110 Biosynthesis of secondary metabolites	Adenylate kinase or related kinase	F	Nucleotide transport and metabolism ;
XP_016442603.1	PREDICTED: photosystem II reaction center Psb28 protein-like	XP_016442603.1	159054252.577779	135820816.764965	193767456.143928	115558830.646837	70699747.5495304	49129869.3444006	2.07589850135717	0.0317837820491346	1.05373590652411	up	4	Cellular Component:photosystem II (GO:0009523),Cellular Component:photosystem II oxygen evolving complex (GO:0009654),Biological Process:photosynthesis (GO:0015979),Cellular Component:membrane (GO:0016020)	photosystem II 13kDa protein	--	ko00195 Photosynthesis ko01100 Metabolic pathways	Uncharacterized protein	S	Function unknown ;
XP_016446374.1	PREDICTED: photosynthetic NDH subunit of lumenal location 4, chloroplastic-like	XP_016446374.1	73235803.6645271	38611584.3880838	70603934.9113016	30703657.3995406	22480802.8934804	8042706.46495167	2.9799079824342	0.0469216032268249	1.57526778191713	up	--	--	--	--	--	FKBP-type peptidyl-prolyl cis-trans isomerase	O	Posttranslational modification, protein turnover, chaperones ;
XP_016509102.1	PREDICTED: peptidyl-prolyl cis-trans isomerase FKBP13, chloroplastic-like	XP_016509102.1	10890902.2720723	12494942.2391445	13962975.8427792	3631495.48915705	9219755.36025818	3225236.54742119	2.32319532445537	0.0492346459386145	1.21611045495463	up	--	--	--	--	--	FKBP-type peptidyl-prolyl cis-trans isomerase	O	Posttranslational modification, protein turnover, chaperones ;
XP_016513643.1	PREDICTED: proteasome subunit beta type-4-like	XP_016513643.1	781539.875954997	665299.740665351	740942.463769825	309964.188804378	245309.11380038	0	2.62667299163301	0.00336756673994766	1.39323660294016	up	3	Molecular Function:threonine-type endopeptidase activity (GO:0004298),Cellular Component:proteasome core complex (GO:0005839),Biological Process:proteolysis involved in cellular protein catabolic process (GO:0051603)	20S proteasome subunit beta 7	3.4.25.1	ko03050 Proteasome	20S proteasome, alpha and beta subunits	O	Posttranslational modification, protein turnover, chaperones ;
CCA68781.1	probable ATP2-F1F0-ATPase complex, F1 beta subunit	CCA68781.1	14934752.4882672	18698812.3671408	18574059.3771071	0	0	0	Inf	0	Inf	up	3	Molecular Function:ATP binding (GO:0005524),Biological Process:proton transport (GO:0015992),Biological Process:ATP metabolic process (GO:0046034)	F-type H+-transporting ATPase subunit beta	3.6.3.14	ko00190 Oxidative phosphorylation ko01100 Metabolic pathways	FoF1-type ATP synthase, beta subunit	C	Energy production and conversion ;
XP_016440067.1	PREDICTED: peroxidase 63-like	XP_016440067.1	12522266.9293515	9343731.64113634	12362009.6549945	2121600.56546138	3218017.91727945	4977086.48894091	3.31772676638855	0.00445807430837094	1.730195077069	up	4	Molecular Function:peroxidase activity (GO:0004601),Biological Process:response to oxidative stress (GO:0006979),Molecular Function:heme binding (GO:0020037),Biological Process:oxidation-reduction process (GO:0055114)	peroxidase	1.11.1.7	ko00940 Phenylpropanoid biosynthesis ko01100 Metabolic pathways ko01110 Biosynthesis of secondary metabolites	--	--	--
XP_016505277.1	PREDICTED: hsp70-Hsp90 organizing protein 2-like, partial	XP_016505277.1	3282115.00378725	7318953.428219	2467462.67186653	10086626.0175867	10644571.3708918	13202763.70232	0.385116581848632	0.0236682520883109	-1.37663285272943	down	1	Molecular Function:protein binding (GO:0005515)	stress-induced-phosphoprotein 1	--		Tetratricopeptide (TPR) repeat	R	General function prediction only ;
XP_016445798.1	PREDICTED: psbP domain-containing protein 4, chloroplastic-like	XP_016445798.1	15786438.2898427	14492975.6123319	15627165.6519883	8941316.12409388	3632244.03038588	1116009.44586294	3.35339830939708	0.0395857809126272	1.7456238535055	up	5	Molecular Function:calcium ion binding (GO:0005509),Cellular Component:photosystem II (GO:0009523),Cellular Component:photosystem II oxygen evolving complex (GO:0009654),Biological Process:photosynthesis (GO:0015979),Cellular Component:extrinsic component of membrane (GO:0019898)	--	--	--	--	--	--
XP_016496404.1	PREDICTED: 30S ribosomal protein S17, chloroplastic-like	XP_016496404.1	6089392.68550402	5367416.52491865	7502049.22231605	1931365.39451534	1539397.42362727	530690.300919394	4.73799339105663	0.00434613812717282	2.24427618618969	up	4	Molecular Function:structural constituent of ribosome (GO:0003735),Cellular Component:intracellular (GO:0005622),Cellular Component:ribosome (GO:0005840),Biological Process:translation (GO:0006412)	small subunit ribosomal protein S17	--	ko03010 Ribosome	Ribosomal protein S17	J	Translation, ribosomal structure and biogenesis ;
XP_016462728.1	PREDICTED: 28 kDa ribonucleoprotein, chloroplastic-like	XP_016462728.1	5161581.50631175	4495368.76362444	5376056.25425288	2216113.36611639	2503753.71767624	899635.878847657	2.67514878524522	0.0106319091426535	1.41961913292168	up	1	Molecular Function:nucleic acid binding (GO:0003676)	--	--	--	RNA recognition motif (RRM) domain	J	Translation, ribosomal structure and biogenesis ;
XP_016472263.1	PREDICTED: peroxidase 63-like	XP_016472263.1	4511731.97311553	3458788.83533981	4968908.05185971	1718803.19241578	2032966.31368554	1471403.51106841	2.47731193620818	0.0191799377012656	1.30877554015724	up	4	Molecular Function:peroxidase activity (GO:0004601),Biological Process:response to oxidative stress (GO:0006979),Molecular Function:heme binding (GO:0020037),Biological Process:oxidation-reduction process (GO:0055114)	peroxidase	1.11.1.7	ko00940 Phenylpropanoid biosynthesis ko01100 Metabolic pathways ko01110 Biosynthesis of secondary metabolites	--	--	--
XP_016436155.1	PREDICTED: nectarin-1	XP_016436155.1	5484803.75986688	5015469.0380422	6888833.66871163	810636.386894282	3658559.33938928	93104.5433997111	3.81147785957278	0.0398619195753457	1.93035049569072	up	2	Molecular Function:manganese ion binding (GO:0030145),Molecular Function:nutrient reservoir activity (GO:0045735)	--	--	--	Oxalate decarboxylase/archaeal phosphoglucose isomerase, cupin superfamily	G	Carbohydrate transport and metabolism ;
XP_016509321.1	PREDICTED: secoisolariciresinol dehydrogenase-like	XP_016509321.1	405964.136520689	4170375.15983071	3540981.66951259	9302872.73157481	14897404.9432212	19038236.0486543	0.187733579784487	0.0384601670615514	-2.41324136770421	down	--	--	--	--	--	NAD(P)-dependent dehydrogenase, short-chain alcohol dehydrogenase family	IQR	Lipid transport and metabolism ; Secondary metabolites biosynthesis, transport and catabolism ; General function prediction only ;
XP_016437403.1	PREDICTED: LL-diaminopimelate aminotransferase, chloroplastic-like	XP_016437403.1	226832.037400174	317313.294259539	197104.106677082	621358.862201213	512393.197411654	0	0.435868043664916	0.0439528544164215	-1.19803666072097	down	4	Biological Process:biosynthetic process (GO:0009058),Biological Process:lysine biosynthetic process via diaminopimelate (GO:0009089),Molecular Function:L,L-diaminopimelate aminotransferase activity (GO:0010285),Molecular Function:pyridoxal phosphate binding (GO:0030170)	LL-diaminopimelate aminotransferase	2.6.1.83	ko00300 Lysine biosynthesis ko01100 Metabolic pathways ko01110 Biosynthesis of secondary metabolites ko01230 Biosynthesis of amino acids	Aspartate/methionine/tyrosine aminotransferase	E	Amino acid transport and metabolism ;
XP_016463841.1	PREDICTED: probable protein phosphatase 2C 59	XP_016463841.1	7360458.96496737	11197117.694258	7489443.95598826	2719943.20209453	2971352.63627073	1261848.99997563	3.74607767000418	0.023556482630606	1.90538081227936	up	3	Molecular Function:catalytic activity (GO:0003824),Molecular Function:protein serine/threonine phosphatase activity (GO:0004722),Biological Process:protein dephosphorylation (GO:0006470)	protein phosphatase 1L	3.1.3.16	--	Serine/threonine protein phosphatase PrpC	T	Signal transduction mechanisms ;
XP_016470176.1	PREDICTED: putative glucose-6-phosphate 1-epimerase	XP_016470176.1	9532625.61780944	12651352.2420702	8409856.67872135	22332990.1537233	21107231.6929681	14562449.1022153	0.527455616062068	0.0433766286862218	-0.922878394775887	down	2	Biological Process:carbohydrate metabolic process (GO:0005975),Molecular Function:isomerase activity (GO:0016853)	glucose-6-phosphate 1-epimerase	5.1.3.15	ko00010 Glycolysis / Gluconeogenesis ko01100 Metabolic pathways ko01110 Biosynthesis of secondary metabolites	D-hexose-6-phosphate mutarotase	G	Carbohydrate transport and metabolism ;
XP_016480077.1	PREDICTED: uncharacterized protein LOC107801287	XP_016480077.1	2762430.60434177	3309355.35979435	3276082.99126082	1758571.53971264	1342618.09165345	0	2.0095232403399	0.0197549308272467	1.00685326240748	up	--	--	--	--	--	--	--	--
XP_016444018.1	PREDICTED: enoyl-[acyl-carrier-protein] reductase [NADH] 2, chloroplastic-like	XP_016444018.1	12069956.4501011	10775721.4824853	17103354.9875271	7982942.61908486	6874686.71543598	2907606.31824433	2.24871956111066	0.0426937800335585	1.16910375314683	up	--	--	--	--	ko00061 Fatty acid biosynthesis ko00780 Biotin metabolism ko01100 Metabolic pathways ko01212 Fatty acid metabolism	Enoyl-[acyl-carrier-protein] reductase (NADH)	I	Lipid transport and metabolism ;
XP_016510949.1	PREDICTED: oxygen-evolving enhancer protein 3-2, chloroplastic-like	XP_016510949.1	3810427.25863761	2012824.25237996	3006298.85045792	971931.658380845	737935.70773273	83414.2079833926	4.92368320124057	0.0280665423319421	2.29973793917769	up	5	Molecular Function:calcium ion binding (GO:0005509),Cellular Component:photosystem II (GO:0009523),Cellular Component:photosystem II oxygen evolving complex (GO:0009654),Biological Process:photosynthesis (GO:0015979),Cellular Component:extrinsic component of membrane (GO:0019898)	photosystem II oxygen-evolving enhancer protein 3	--	ko00195 Photosynthesis ko01100 Metabolic pathways	--	--	--
XP_016448230.1	PREDICTED: protein SPIRAL1-like 1	XP_016448230.1	14242882.8621588	7797076.55913706	11770440.4416509	2101434.16291452	2599572.50190153	1141223.76633464	5.78724174977252	0.0328706210594404	2.53287591089809	up	--	--	protein SPIRAL1 and related proteins	--	--	--	--	--
XP_016516160.1	PREDICTED: photosystem II repair protein PSB27-H1, chloroplastic-like	XP_016516160.1	48243258.6019028	32065289.3127626	40502081.3886279	22122011.4700315	18486908.6085076	19837740.6610051	1.99863198107582	0.0439817007923927	0.999012845291041	up	1	Biological Process:photosystem II assembly (GO:0010207)	photosystem II Psb27 protein	--	ko00195 Photosynthesis ko01100 Metabolic pathways	--	--	--
CCA74650.1	probable H+-transporting ATP synthase alpha chain, mitochondrial	CCA74650.1	919372.54666823	1122126.69395882	1248140.58357873	0	0	0	Inf	0	Inf	up	4	Molecular Function:ATP binding (GO:0005524),Biological Process:ATP synthesis coupled proton transport (GO:0015986),Biological Process:proton transport (GO:0015992),Biological Process:ATP metabolic process (GO:0046034)	--	--	--	FoF1-type ATP synthase, alpha subunit	C	Energy production and conversion ;
XP_016480964.1	PREDICTED: peroxidase 17-like	XP_016480964.1	11519554.0033835	13833124.9981216	12846688.731945	5453965.25411319	7492207.48119332	1476104.26222427	2.64863639354522	0.0334352242698607	1.40524980322646	up	4	Molecular Function:peroxidase activity (GO:0004601),Biological Process:response to oxidative stress (GO:0006979),Molecular Function:heme binding (GO:0020037),Biological Process:oxidation-reduction process (GO:0055114)	peroxidase	1.11.1.7	ko00940 Phenylpropanoid biosynthesis ko01100 Metabolic pathways ko01110 Biosynthesis of secondary metabolites	--	--	--
XP_016452992.1	PREDICTED: nucleoid-associated protein At4g30620, chloroplastic-like	XP_016452992.1	11057387.9155796	8739455.5505191	10520580.8557618	4641751.15284958	6162197.50893511	3483293.82928091	2.12199270368787	0.00711587308181922	1.08541969566294	up	--	--	--	--	--	Conserved DNA-binding protein YbaB (function unknown)	R	General function prediction only ;
XP_016504629.1	PREDICTED: GDSL esterase/lipase At5g03980-like	XP_016504629.1	489047.67813328	218823.709578471	220614.144374799	0	0	0	Inf	0	Inf	up	--	--	acetylajmaline esterase	3.1.1.80	ko00901 Indole alkaloid biosynthesis ko01110 Biosynthesis of secondary metabolites	Phospholipase/lecithinase/hemolysin	IR	Lipid transport and metabolism ; General function prediction only ;
XP_016449436.1	PREDICTED: early nodulin-like protein 2	XP_016449436.1	19455832.5780232	24857860.8830001	28115398.3504962	16576319.0524481	5454023.95936151	2517804.40905949	2.95049115396567	0.0438872038538305	1.56095513291852	up	1	Molecular Function:electron carrier activity (GO:0009055)	--	--	--	Uncharacterized conserved protein YjdB, contains Ig-like domain	R	General function prediction only ;
XP_016465710.1	PREDICTED: probable beta-D-xylosidase 6	XP_016465710.1	1067270.72756538	281704.534824798	841353.647521778	0	0	0	Inf	0	Inf	up	1	Biological Process:carbohydrate metabolic process (GO:0005975)	--	--	--	Periplasmic beta-glucosidase and related glycosidases	G	Carbohydrate transport and metabolism ;
XP_016464912.1	PREDICTED: osmotin	XP_016464912.1	239962112.284522	196571031.434792	265897041.353741	128292362.550193	87154617.9495131	138624399.563503	1.98386603556508	0.0120896923462424	0.988314608209047	up	--	--	--	--	--	--	--	--
XP_016474881.1	PREDICTED: THO complex subunit 4A-like	XP_016474881.1	7293263.60342259	5334726.23770382	7057568.53728421	341245.204389921	2891135.5916336	339356.291209418	5.51148023990232	0.00882491043601404	2.46243984111336	up	1	Molecular Function:nucleic acid binding (GO:0003676)	THO complex subunit 4	--	ko03013 RNA transport ko03015 mRNA surveillance pathway ko03040 Spliceosome	RNA recognition motif (RRM) domain	J	Translation, ribosomal structure and biogenesis ;
XP_016480635.1	PREDICTED: elongation factor P-like, partial	XP_016480635.1	0	0	0	1220419.53269231	374847.242916505	407178.436645507	-Inf	0	-Inf	down	4	Molecular Function:translation elongation factor activity (GO:0003746),Cellular Component:cytoplasm (GO:0005737),Biological Process:translational elongation (GO:0006414),Biological Process:peptide biosynthetic process (GO:0043043)	elongation factor P	--	--	Translation elongation factor P (EF-P)/translation initiation factor 5A (eIF-5A)	J	Translation, ribosomal structure and biogenesis ;
XP_016457557.1	PREDICTED: enoyl-[acyl-carrier-protein] reductase [NADH] 2, chloroplastic-like	XP_016457557.1	10350750.5705349	10116780.3057488	11919774.2566385	8122527.37281178	6310588.1188802	3698343.31651528	1.78624927401109	0.0488807329756558	0.836933424963744	up	--	--	--	--	ko00061 Fatty acid biosynthesis ko00780 Biotin metabolism ko01100 Metabolic pathways ko01212 Fatty acid metabolism	Enoyl-[acyl-carrier-protein] reductase (NADH)	I	Lipid transport and metabolism ;
XP_016447096.1	PREDICTED: thioredoxin reductase NTRB-like	XP_016447096.1	1921781.54206538	2512890.21086615	1810748.42205506	4104520.36119759	4634473.99021158	4806482.45828313	0.461070530239124	0.00131806174049072	-1.11694063741461	down	2	Molecular Function:oxidoreductase activity (GO:0016491),Biological Process:oxidation-reduction process (GO:0055114)	thioredoxin reductase (NADPH)	1.8.1.9	ko00450 Selenocompound metabolism	Thioredoxin reductase	O	Posttranslational modification, protein turnover, chaperones ;
XP_016505754.1	PREDICTED: thylakoid lumenal 17.9 kDa protein, chloroplastic-like isoform X1	XP_016505754.1	16807649.6679419	20062054.7376213	27924853.6858512	9861520.94708879	8923460.77021278	2233483.21154663	3.08274454441641	0.0270566939669061	1.62421534362182	up	--	--	--	--	--	--	--	--
XP_016450073.1	PREDICTED: glutamate--tRNA ligase, chloroplastic/mitochondrial-like isoform X1	XP_016450073.1	1541249.26542221	0	1708553.00285281	439476.606257086	674553.822051646	0	2.91715754407958	0.0233405111303892	1.54456330256271	up	4	Molecular Function:nucleotide binding (GO:0000166),Molecular Function:ATP binding (GO:0005524),Cellular Component:cytoplasm (GO:0005737),Biological Process:tRNA aminoacylation (GO:0043039)	glutamyl-tRNA synthetase	6.1.1.17	ko00860 Porphyrin and chlorophyll metabolism ko00970 Aminoacyl-tRNA biosynthesis ko01100 Metabolic pathways ko01110 Biosynthesis of secondary metabolites	Lysyl-tRNA synthetase, class I	J	Translation, ribosomal structure and biogenesis ;
XP_016503643.1	PREDICTED: maf-like protein DDB_G0281937 isoform X1	XP_016503643.1	2163454.02128502	1847744.16994935	2154217.44067099	618137.821720486	515082.409374263	48549.8268181781	5.21710259167831	0.00285618755596541	2.38324880351139	up	1	Molecular Function:nucleoside-triphosphate diphosphatase activity (GO:0047429)	septum formation protein	--	--	Predicted house-cleaning NTP pyrophosphatase, Maf/HAM1 superfamily	Q	Secondary metabolites biosynthesis, transport and catabolism ;
XP_016450566.1	PREDICTED: thylakoid lumenal 17.9 kDa protein, chloroplastic-like	XP_016450566.1	3071099.90222554	4109605.78423513	3656957.74785377	1471639.2011887	1020543.21604611	321175.664850744	3.85221614814152	0.00416090022162758	1.94568865518115	up	--	--	--	--	--	--	--	--
XP_016490034.1	PREDICTED: uncharacterized protein LOC107809854	XP_016490034.1	8224116.41832345	6032830.11724959	5513943.98243856	4572919.4949653	3047377.68581541	2248473.07722516	2.00337934728725	0.0391181467069598	1.00243562665828	up	--	--	--	--	--	Phosphoglycolate phosphatase, HAD superfamily	C	Energy production and conversion ;
XP_016443803.1	PREDICTED: translation initiation factor IF-3-like	XP_016443803.1	4986021.02827386	4448086.82043367	5309806.56106043	2251077.09427526	2900416.3385758	892096.233952798	2.43959554215818	0.0254237856516357	1.2866419848006	up	2	Molecular Function:translation initiation factor activity (GO:0003743),Biological Process:translational initiation (GO:0006413)	translation initiation factor IF-3	--	--	Translation initiation factor IF-3	J	Translation, ribosomal structure and biogenesis ;
XP_016483824.1	PREDICTED: 10 kDa chaperonin-like	XP_016483824.1	32899461.2466956	25421658.6993338	36109375.4801211	13419896.9998057	9588991.76811956	6462508.98404791	3.20414037436783	0.00733284895890368	1.67993735404128	up	2	Cellular Component:cytoplasm (GO:0005737),Biological Process:protein folding (GO:0006457)	chaperonin GroES	--	--	Co-chaperonin GroES (HSP10)	O	Posttranslational modification, protein turnover, chaperones ;
XP_016507559.1	PREDICTED: uncharacterized protein At4g13200, chloroplastic-like	XP_016507559.1	35820756.3335428	25149685.9537909	22582313.7825892	11290800.0970028	11332484.5195012	9693735.86976482	2.58541025171004	0.0497256226997918	1.37039322489086	up	--	--	--	--	--	Polyhydroxyalkanoate synthesis regulator phasin	QT	Secondary metabolites biosynthesis, transport and catabolism ; Signal transduction mechanisms ;
XP_016511344.1	PREDICTED: 50S ribosomal protein L5, chloroplastic-like	XP_016511344.1	1472159.83795366	630369.430529085	759498.625045187	0	0	0	Inf	0	Inf	up	--	--	large subunit ribosomal protein L5	--	ko03010 Ribosome	Ribosomal protein L5	J	Translation, ribosomal structure and biogenesis ;
XP_016486363.1	PREDICTED: fasciclin-like arabinogalactan protein 1	XP_016486363.1	1515017.22979141	2216250.00573507	2000406.16932988	976768.731934257	883764.696122333	337866.079043748	2.60720282475698	0.0149588727621103	1.38250282026854	up	--	--	--	--	--	--	--	--
XP_016438927.1	PREDICTED: hsp70-Hsp90 organizing protein 2-like	XP_016438927.1	479981.648314052	889958.451294185	301344.004261688	3266181.35926529	3476900.26439027	5470021.50331869	0.136843526701963	0.0315094326027172	-2.86940090436323	down	1	Molecular Function:protein binding (GO:0005515)	stress-induced-phosphoprotein 1	--		Tetratricopeptide (TPR) repeat	R	General function prediction only ;
XP_016499886.1	PREDICTED: glycine-rich protein-like	XP_016499886.1	8924013.09590637	4973821.68601371	6583625.16035305	1860750.45085318	3376425.02359995	1038408.92968289	3.26367372714715	0.0333466833345508	1.7064968367963	up	--	--	--	--	--	--	--	--
XP_016472853.1	PREDICTED: peroxidase 21-like	XP_016472853.1	2184152.88952615	1778375.67436124	1988079.23106571	589263.011840444	1089312.2486864	130919.1885824	3.28854713971761	0.024408880655648	1.71745035074958	up	4	Molecular Function:peroxidase activity (GO:0004601),Biological Process:response to oxidative stress (GO:0006979),Molecular Function:heme binding (GO:0020037),Biological Process:oxidation-reduction process (GO:0055114)	peroxidase	1.11.1.7	ko00940 Phenylpropanoid biosynthesis ko01100 Metabolic pathways ko01110 Biosynthesis of secondary metabolites	--	--	--
XP_016492200.1	PREDICTED: NAD(P)H-quinone oxidoreductase subunit S, chloroplastic-like	XP_016492200.1	10465256.5811364	8732125.3090594	9795796.45074829	5096357.88305895	2083938.78555452	5503739.79255703	2.28580061478856	0.0222396672501628	1.19269956601914	up	1	Biological Process:photosynthetic electron transport chain (GO:0009767)	--	--	--	--	--	--
XP_016450121.1	PREDICTED: methylthioribose-1-phosphate isomerase	XP_016450121.1	7073642.78145555	8035934.22348624	6410078.57715881	3166952.82761748	593674.812982988	146827.805708765	5.50733229790934	0.0119451181250176	2.46135365952976	up	1	Biological Process:cellular metabolic process (GO:0044237)	methylthioribose-1-phosphate isomerase	5.3.1.23	ko00270 Cysteine and methionine metabolism ko01100 Metabolic pathways	Methylthioribose-1-phosphate isomerase (methionine salvage pathway), a paralog of eIF-2B alpha subunit	E	Amino acid transport and metabolism ;
XP_016500187.1	PREDICTED: ureidoglycolate hydrolase-like	XP_016500187.1	0	0	0	221360.521820009	1319587.48599746	376849.653174438	-Inf	0	-Inf	down	2	Biological Process:metabolic process (GO:0008152),Molecular Function:hydrolase activity (GO:0016787)	ureidoglycolate amidohydrolase	3.5.1.116	ko00230 Purine metabolism ko01100 Metabolic pathways	Acetylornithine deacetylase/Succinyl-diaminopimelate desuccinylase or related deacylase	E	Amino acid transport and metabolism ;
XP_016478788.1	PREDICTED: cysteine-rich repeat secretory protein 38-like	XP_016478788.1	25957102.4470454	17388182.5367473	23009965.0352998	15513373.9666549	6354079.6911422	2756019.25294513	2.69479655691234	0.0456391467100297	1.43017636113641	up	--	--	--	--	--	--	--	--
XP_016472280.1	PREDICTED: probable steroid-binding protein 3	XP_016472280.1	3906578.2913358	4247278.27953621	2560831.82909141	1921422.73532056	1450319.3719363	319616.70451232	2.90264072021439	0.0290833472304209	1.53736601073744	up	--	--	membrane-associated progesterone receptor component	--	--	--	--	--
XP_016443006.1	PREDICTED: allene oxide cyclase 4, chloroplastic-like	XP_016443006.1	3229939.49405837	3659951.72664781	4729455.39297268	1579423.2067703	2476562.73792601	285066.832010895	2.67661952326975	0.0411435618566305	1.42041207700503	up	2	Cellular Component:chloroplast (GO:0009507),Molecular Function:isomerase activity (GO:0016853)	allene oxide cyclase	5.3.99.6	ko00592 alpha-Linolenic acid metabolism ko01100 Metabolic pathways ko01110 Biosynthesis of secondary metabolites	--	--	--
XP_016468949.1	PREDICTED: methylthioribose-1-phosphate isomerase-like	XP_016468949.1	966023.917757259	917137.079628558	1012361.30342938	0	0	0	Inf	0	Inf	up	1	Biological Process:cellular metabolic process (GO:0044237)	methylthioribose-1-phosphate isomerase	5.3.1.23	ko00270 Cysteine and methionine metabolism ko01100 Metabolic pathways	Methylthioribose-1-phosphate isomerase (methionine salvage pathway), a paralog of eIF-2B alpha subunit	E	Amino acid transport and metabolism ;
XP_016488279.1	PREDICTED: uncharacterized protein LOC107808286	XP_016488279.1	4493641.45020702	2600345.96972472	3864638.22243008	1126547.06408012	304835.626912134	172337.307042042	6.8332537199723	0.0151882976472494	2.77257269534031	up	--	--	--	--	--	--	--	--
XP_016454186.1	PREDICTED: protein AIG2-like	XP_016454186.1	879308.802370925	842455.546441853	1011916.70474766	0	0	0	Inf	0	Inf	up	--	--	--	--	--	Uncharacterized conserved protein YtfP, gamma-glutamylcyclotransferase (GGCT)/AIG2-like family	R	General function prediction only ;
XP_016482749.1	PREDICTED: DNA-damage-repair/toleration protein DRT100-like	XP_016482749.1	4460847.46259168	2134049.5159336	3514692.44672211	1864710.61252861	566285.576629331	148572.219459602	3.91910111454085	0.0455270579435327	1.97052279558998	up	1	Molecular Function:protein binding (GO:0005515)	--	--	--	Leucine-rich repeat (LRR) protein	K	Transcription ;
XP_016450331.1	PREDICTED: 40S ribosomal protein S17-like	XP_016450331.1	2596215.71130985	3064890.41492413	4052002.29650589	395575.261456153	1417211.12849203	378158.740867624	4.4332960630206	0.0115083454098507	2.14837971133898	up	4	Molecular Function:structural constituent of ribosome (GO:0003735),Cellular Component:intracellular (GO:0005622),Cellular Component:ribosome (GO:0005840),Biological Process:translation (GO:0006412)	small subunit ribosomal protein S17e	--	ko03010 Ribosome	Ribosomal protein S17E	J	Translation, ribosomal structure and biogenesis ;
XP_016432353.1	PREDICTED: uncharacterized protein LOC107759007	XP_016432353.1	7804207.41131158	10757566.0973949	10231422.1346287	5559732.64755655	3630273.39438329	1024697.31392829	2.81879900377078	0.0222880713487318	1.49508060930197	up	1	Molecular Function:calcium ion binding (GO:0005509)	--	--	--	--	--	--
XP_016499244.1	PREDICTED: nucleoside diphosphate kinase 3-like	XP_016499244.1	22532273.8707192	18851561.8154419	30639643.0999239	9943176.85877642	3990715.95774208	2134170.4737476	4.48239949550835	0.0151639697490582	2.1642712353062	up	5	Molecular Function:nucleoside diphosphate kinase activity (GO:0004550),Biological Process:nucleoside diphosphate phosphorylation (GO:0006165),Biological Process:GTP biosynthetic process (GO:0006183),Biological Process:UTP biosynthetic process (GO:0006228),Biological Process:CTP biosynthetic process (GO:0006241)	nucleoside-diphosphate kinase	2.7.4.6	ko00230 Purine metabolism ko00240 Pyrimidine metabolism ko01100 Metabolic pathways ko01110 Biosynthesis of secondary metabolites ko04016 MAPK signaling pathway - plant	Nucleoside diphosphate kinase	F	Nucleotide transport and metabolism ;
XP_016497593.1	PREDICTED: nucleoside diphosphate kinase 3-like	XP_016497593.1	40012178.3514105	34863751.9710134	38570671.9806414	24277457.9741385	27654222.4834537	22926005.226936	1.51549705638993	0.00356385744219598	0.59979104992114	up	5	Molecular Function:nucleoside diphosphate kinase activity (GO:0004550),Biological Process:nucleoside diphosphate phosphorylation (GO:0006165),Biological Process:GTP biosynthetic process (GO:0006183),Biological Process:UTP biosynthetic process (GO:0006228),Biological Process:CTP biosynthetic process (GO:0006241)	nucleoside-diphosphate kinase	2.7.4.6	ko00230 Purine metabolism ko00240 Pyrimidine metabolism ko01100 Metabolic pathways ko01110 Biosynthesis of secondary metabolites ko04016 MAPK signaling pathway - plant	Nucleoside diphosphate kinase	F	Nucleotide transport and metabolism ;
XP_016435750.1	PREDICTED: uncharacterized protein LOC107761969 isoform X1	XP_016435750.1	4031967.328451	3505176.16585071	2481690.83597485	291975.344983102	1748994.59661686	449864.250274139	4.02228071340967	0.0179854289080346	2.00801377028371	up	4	Molecular Function:antioxidant activity (GO:0016209),Molecular Function:oxidoreductase activity (GO:0016491),Biological Process:cell redox homeostasis (GO:0045454),Biological Process:oxidation-reduction process (GO:0055114)	--	--	--	Peroxiredoxin	O	Posttranslational modification, protein turnover, chaperones ;
XP_016463796.1	PREDICTED: formate dehydrogenase, mitochondrial-like	XP_016463796.1	600558.294563668	2899488.91651493	1244931.16939127	3527572.11302142	6811182.64313906	6699426.59570966	0.27849089538826	0.0411340416020795	-1.84429793210811	down	3	Biological Process:metabolic process (GO:0008152),Molecular Function:NAD binding (GO:0051287),Biological Process:oxidation-reduction process (GO:0055114)	formate dehydrogenase	1.17.1.9	ko00630 Glyoxylate and dicarboxylate metabolism ko01100 Metabolic pathways ko01200 Carbon metabolism	Lactate dehydrogenase or related 2-hydroxyacid dehydrogenase	CHR	Energy production and conversion ; Coenzyme transport and metabolism ; General function prediction only ;
XP_016440665.1	PREDICTED: fasciclin-like arabinogalactan protein 17	XP_016440665.1	334138.079299014	225938.92273381	264287.077102266	0	0	0	Inf	0	Inf	up	--	--	--	--	--	Uncaracterized surface protein containing fasciclin (FAS1) repeats	R	General function prediction only ;
XP_016502242.1	PREDICTED: expansin-like A2	XP_016502242.1	1612864.86091731	1810472.90102679	1767241.45031698	772384.560523822	650575.997528129	286033.42535822	3.03721327438711	0.00778345918933775	1.60274821871193	up	2	Cellular Component:extracellular region (GO:0005576),Biological Process:sexual reproduction (GO:0019953)	--	--	--	--	--	--
XP_016445639.1	PREDICTED: L-ascorbate oxidase homolog	XP_016445639.1	1576096.65511198	1312969.36173442	2280066.56529312	755436.125731471	736686.117078477	79683.9286069496	3.2886577722747	0.033138814736483	1.71749888475258	up	3	Molecular Function:copper ion binding (GO:0005507),Molecular Function:oxidoreductase activity (GO:0016491),Biological Process:oxidation-reduction process (GO:0055114)	--	--	--	Multicopper oxidase with three cupredoxin domains (includes cell division protein FtsP and spore coat protein CotA)	DPM	Cell cycle control, cell division, chromosome partitioning ; Inorganic ion transport and metabolism ; Cell wall/membrane/envelope biogenesis ;
XP_016502844.1	PREDICTED: uncharacterized protein LOC107820985 isoform X1	XP_016502844.1	608113.946720705	745863.930939481	791638.029007794	0	0	0	Inf	0	Inf	up	1	Molecular Function:protein binding (GO:0005515)	--	--	--	DNA-binding beta-propeller fold protein YncE	R	General function prediction only ;
XP_016433852.1	PREDICTED: uncharacterized protein LOC107760330 isoform X1	XP_016433852.1	3888192.35131779	2680268.11915597	2972320.22380065	1669349.08993529	1722601.82258182	271320.151165428	2.60444300419403	0.0337877660668212	1.38097486539871	up	--	--	--	--	--	--	--	--
XP_016494436.1	PREDICTED: uncharacterized protein LOC107813666	XP_016494436.1	452912.425776874	1121324.02251827	619908.881906152	0	0	0	Inf	0	Inf	up	3	Molecular Function:iron ion binding (GO:0005506),Biological Process:iron-sulfur cluster assembly (GO:0016226),Molecular Function:iron-sulfur cluster binding (GO:0051536)	--	--	--	--	--	--
XP_016484174.1	PREDICTED: ferredoxin-thioredoxin reductase, variable chain-like	XP_016484174.1	78295441.5342177	99714060.3247932	100484827.646184	48929399.9165965	40083391.1293584	15943101.5363521	2.65344158058394	0.011203980004645	1.40786478604758	up	3	Biological Process:lipoate biosynthetic process (GO:0009107),Biological Process:photosynthesis (GO:0015979),Molecular Function:lipoate synthase activity (GO:0016992)	--	--	--	--	--	--
XP_016462952.1	PREDICTED: G-type lectin S-receptor-like serine/threonine-protein kinase RLK1	XP_016462952.1	4661142.77205944	2379705.08781422	4425640.55159284	1715021.36935973	1395561.23159498	92670.4841836345	3.57963860697297	0.0413586836758361	1.83981394328681	up	1	Biological Process:recognition of pollen (GO:0048544)	--	--	--	--	--	--
XP_016445865.1	PREDICTED: uncharacterized protein YMR315W-like	XP_016445865.1	0	0	0	694698.892266902	1356799.23544765	152810.346492962	-Inf	0	-Inf	down	1	Molecular Function:oxidoreductase activity (GO:0016491)	--	--	--	Predicted dehydrogenase	R	General function prediction only ;
XP_016445587.1	PREDICTED: elongation factor 2	XP_016445587.1	178124.799813677	571921.872193544	134160.825903001	1062413.04224539	834164.0656634	0	0.310808172689296	0.0372301020444095	-1.68590365503074	down	2	Molecular Function:GTPase activity (GO:0003924),Molecular Function:GTP binding (GO:0005525)	--	--	--	Translation elongation factor EF-G, a GTPase	J	Translation, ribosomal structure and biogenesis ;
XP_016434014.1	PREDICTED: S-norcoclaurine synthase 1-like	XP_016434014.1	3796289.44622721	2719225.20104171	3534947.5688858	1011604.49008381	390670.954856765	0	4.7781683465099	0.0124618969715465	2.25645768435022	up	2	Biological Process:defense response (GO:0006952),Biological Process:response to biotic stimulus (GO:0009607)	--	--	--	--	--	--
XP_016439212.1	PREDICTED: HMG-Y-related protein B-like	XP_016439212.1	2375300.17109939	1513139.67977537	2386285.51108371	0	0	0	Inf	0	Inf	up	4	Cellular Component:nucleosome (GO:0000786),Molecular Function:DNA binding (GO:0003677),Cellular Component:nucleus (GO:0005634),Biological Process:nucleosome assembly (GO:0006334)	--	--	--	--	--	--
XP_016461371.1	PREDICTED: THO complex subunit 4D-like	XP_016461371.1	15926500.6808961	20573770.8515584	19306085.6739809	986810.40119588	1445763.3505246	4722725.55949181	7.79930437277269	0.000985728985960356	2.96334545439734	up	1	Molecular Function:nucleic acid binding (GO:0003676)	THO complex subunit 4	--	ko03013 RNA transport ko03015 mRNA surveillance pathway ko03040 Spliceosome	RNA recognition motif (RRM) domain	J	Translation, ribosomal structure and biogenesis ;
XP_016435174.1	PREDICTED: cysteine proteinase inhibitor A-like	XP_016435174.1	1398434.42750062	1748222.93783442	2039402.04777715	653643.132936644	380519.171279549	0	3.34316279754094	0.0134136305503719	1.74121360966258	up	1	Molecular Function:cysteine-type endopeptidase inhibitor activity (GO:0004869)	--	--	--	--	--	--
XP_016508304.1	PREDICTED: ferredoxin-thioredoxin reductase, variable chain-like	XP_016508304.1	28647477.0410932	22724927.835711	29161782.3323041	15354575.9580022	5110652.18110397	2725758.77052626	3.47265028103044	0.0216038657214836	1.79603712905361	up	3	Biological Process:lipoate biosynthetic process (GO:0009107),Biological Process:photosynthesis (GO:0015979),Molecular Function:lipoate synthase activity (GO:0016992)	--	--	--	--	--	--
XP_016436599.1	PREDICTED: suberization-associated anionic peroxidase-like	XP_016436599.1	47966566.9851122	34997790.6719908	42798914.3767994	28703858.1748112	18538483.5469816	7370212.65201076	2.30282713335651	0.0400766325688872	1.20340611620687	up	4	Molecular Function:peroxidase activity (GO:0004601),Biological Process:response to oxidative stress (GO:0006979),Molecular Function:heme binding (GO:0020037),Biological Process:oxidation-reduction process (GO:0055114)	peroxidase	1.11.1.7	ko00940 Phenylpropanoid biosynthesis ko01100 Metabolic pathways ko01110 Biosynthesis of secondary metabolites	--	--	--
XP_016511984.1	PREDICTED: 40S ribosomal protein S15-like	XP_016511984.1	10890.3924781642	7932.28642313355	8346.3805761938	0	0	0	Inf	0	Inf	up	3	Molecular Function:structural constituent of ribosome (GO:0003735),Cellular Component:ribosome (GO:0005840),Biological Process:translation (GO:0006412)	small subunit ribosomal protein S15e	--	ko03010 Ribosome	Ribosomal protein S19	J	Translation, ribosomal structure and biogenesis ;
XP_016468593.1	PREDICTED: primary amine oxidase-like	XP_016468593.1	1557771.78797737	2010168.51609589	1662469.34319932	4564981.75949924	4964807.54256515	0	0.36589893588655	0.00710255930211558	-1.45048287487429	down	5	Molecular Function:copper ion binding (GO:0005507),Molecular Function:primary amine oxidase activity (GO:0008131),Biological Process:amine metabolic process (GO:0009308),Molecular Function:quinone binding (GO:0048038),Biological Process:oxidation-reduction process (GO:0055114)	primary-amine oxidase	1.4.3.21	ko00260 Glycine, serine and threonine metabolism ko00350 Tyrosine metabolism ko00360 Phenylalanine metabolism ko00410 beta-Alanine metabolism ko00950 Isoquinoline alkaloid biosynthesis ko00960 Tropane, piperidine and pyridine alkaloid biosynthesis ko01100 Metabolic pathways ko01110 Biosynthesis of secondary metabolites	Cu2+-containing amine oxidase	Q	Secondary metabolites biosynthesis, transport and catabolism ;
XP_016445007.1	PREDICTED: uncharacterized protein LOC107770239 isoform X1	XP_016445007.1	450141.29410136	162093.264815077	199812.583831352	0	0	0	Inf	0	Inf	up	--	--	--	--	--	--	--	--
XP_016443978.1	PREDICTED: glycine-rich RNA-binding protein RZ1C-like isoform X1	XP_016443978.1	1510815.16449058	1945381.75893353	2005468.45802338	647497.319014949	189508.314337268	0	4.3501621843519	0.0395255998197247	2.12106918905296	up	2	Molecular Function:nucleic acid binding (GO:0003676),Molecular Function:zinc ion binding (GO:0008270)	heterogeneous nuclear ribonucleoprotein G	--	ko03040 Spliceosome	RNA recognition motif (RRM) domain	J	Translation, ribosomal structure and biogenesis ;
XP_016499678.1	PREDICTED: outer envelope pore protein 21B, chloroplastic-like	XP_016499678.1	1546165.74455494	0	2035782.2066585	985663.410742064	368971.670193736	47261.3032832897	3.83260987566716	0.0401519716228652	1.93832715256451	up	--	--	--	--	--	--	--	--
XP_016515959.1	PREDICTED: alpha-glucan water dikinase, chloroplastic-like isoform X1	XP_016515959.1	0	0	0	584451.484089267	553455.661266875	219123.554896462	-Inf	0	-Inf	down	3	Molecular Function:ATP binding (GO:0005524),Molecular Function:kinase activity (GO:0016301),Biological Process:phosphorylation (GO:0016310)	alpha-glucan, water dikinase	2.7.9.4	--	Phosphoenolpyruvate-protein kinase (PTS system EI component in bacteria)	G	Carbohydrate transport and metabolism ;
XP_016498313.1	PREDICTED: dihydrolipoyllysine-residue acetyltransferase component 1 of pyruvate dehydrogenase complex, mitochondrial-like isoform X1	XP_016498313.1	0	0	0	2201996.0167403	2122712.4792263	1740723.35325936	-Inf	0	-Inf	down	1	Biological Process:metabolic process (GO:0008152)	pyruvate dehydrogenase E2 component (dihydrolipoamide acetyltransferase)	2.3.1.12	ko00010 Glycolysis / Gluconeogenesis ko00020 Citrate cycle (TCA cycle) ko00620 Pyruvate metabolism ko01100 Metabolic pathways ko01110 Biosynthesis of secondary metabolites ko01200 Carbon metabolism	Pyruvate/2-oxoglutarate dehydrogenase complex, dihydrolipoamide acyltransferase (E2) component	C	Energy production and conversion ;
XP_016453729.1	PREDICTED: glycerophosphodiester phosphodiesterase GDPDL3-like	XP_016453729.1	155514.401851054	211927.53189337	222748.09138076	0	0	0	Inf	0	Inf	up	2	Biological Process:lipid metabolic process (GO:0006629),Molecular Function:phosphoric diester hydrolase activity (GO:0008081)	--	--	--	Uncharacterized conserved protein	S	Function unknown ;
XP_016515186.1	PREDICTED: probable protein phosphatase 2C 39	XP_016515186.1	30713127.3875976	22517125.9132593	26594239.2727418	13843128.2029946	15995091.8497289	17011409.898605	1.70384467618052	0.0301898795368159	0.768793824344469	up	3	Molecular Function:catalytic activity (GO:0003824),Molecular Function:protein serine/threonine phosphatase activity (GO:0004722),Biological Process:protein dephosphorylation (GO:0006470)	protein phosphatase 1L	3.1.3.16	--	Serine/threonine protein phosphatase PrpC	T	Signal transduction mechanisms ;
XP_016452393.1	PREDICTED: fumarate hydratase 1, mitochondrial	XP_016452393.1	0	0	0	2228328.59755121	2254026.01835448	276820.52662646	-Inf	0	-Inf	down	5	Molecular Function:fumarate hydratase activity (GO:0004333),Biological Process:tricarboxylic acid cycle (GO:0006099),Biological Process:fumarate metabolic process (GO:0006106),Molecular Function:lyase activity (GO:0016829),Cellular Component:tricarboxylic acid cycle enzyme complex (GO:0045239)	fumarate hydratase, class II	4.2.1.2	ko00020 Citrate cycle (TCA cycle) ko00620 Pyruvate metabolism ko01100 Metabolic pathways ko01110 Biosynthesis of secondary metabolites ko01200 Carbon metabolism	Fumarate hydratase class II	C	Energy production and conversion ;
XP_016505873.1	PREDICTED: expansin-like B1	XP_016505873.1	1582743.69690252	1379176.78818497	1125592.69213107	471231.484424185	651453.432123732	285467.126850444	2.90274988157811	0.00705227353059766	1.53742026602151	up	1	Cellular Component:extracellular region (GO:0005576)	--	--	--	--	--	--
XP_016497941.1	PREDICTED: ATP-dependent RNA helicase A-like isoform X1	XP_016497941.1	1412861.42875142	2174583.87334119	2188459.56136179	528168.498641785	1040646.60239843	429252.615903639	2.89074530080939	0.0196846303083534	1.53144150073935	up	1	Molecular Function:nucleic acid binding (GO:0003676)	--	--	--	--	--	--
CCA72783.1	probable HHT1-histone H3	CCA72783.1	24348371.9021995	2791840.41248862	15517378.179001	0	0	0	Inf	0	Inf	up	2	Cellular Component:nucleosome (GO:0000786),Molecular Function:DNA binding (GO:0003677)	histone H3	--		--	--	--
XP_016513614.1	PREDICTED: uncharacterized protein C6C3.02c-like	XP_016513614.1	345767.445124823	464972.19725781	1181140.19557513	0	0	0	Inf	0	Inf	up	--	--	--	--	--	--	--	--
XP_016487074.1	PREDICTED: acylpyruvase FAHD1, mitochondrial-like	XP_016487074.1	6201307.96019557	6347118.0872653	7110833.14823803	4259043.86627498	1477937.33137241	663933.32407127	3.0713203760172	0.0479575745114746	1.618859010778	up	2	Molecular Function:catalytic activity (GO:0003824),Biological Process:metabolic process (GO:0008152)	acylpyruvate hydrolase	3.7.1.5	ko00350 Tyrosine metabolism ko01100 Metabolic pathways	2-keto-4-pentenoate hydratase/2-oxohepta-3-ene-1,7-dioic acid hydratase (catechol pathway)	Q	Secondary metabolites biosynthesis, transport and catabolism ;
XP_016457147.1	PREDICTED: uncharacterized protein YciO-like	XP_016457147.1	561026.305544221	743861.104720739	605401.932328163	0	0	0	Inf	0	Inf	up	1	Molecular Function:double-stranded RNA binding (GO:0003725)	--	--	--	tRNA A37 threonylcarbamoyladenosine synthetase subunit TsaC/SUA5/YrdC	J	Translation, ribosomal structure and biogenesis ;
XP_016458596.1	PREDICTED: small nuclear ribonucleoprotein SmD3b-like	XP_016458596.1	2165155.32452033	1516724.11544644	1925159.18651903	0	0	0	Inf	0	Inf	up	1	Biological Process:RNA processing (GO:0006396)	small nuclear ribonucleoprotein D3	--	ko03040 Spliceosome	--	--	--
XP_016483938.1	PREDICTED: probable inactive purple acid phosphatase 1	XP_016483938.1	0	0	0	580702.71794397	680785.852578879	97369.3892735659	-Inf	0	-Inf	down	3	Molecular Function:acid phosphatase activity (GO:0003993),Molecular Function:hydrolase activity (GO:0016787),Molecular Function:metal ion binding (GO:0046872)				3',5'-cyclic AMP phosphodiesterase CpdA	T	Signal transduction mechanisms ;
XP_016452979.1	PREDICTED: photosystem II 5 kDa protein, chloroplastic-like	XP_016452979.1	6941746.6369701	4415312.05597089	6671314.37590102	3240315.99350406	798674.898954163	412360.590987223	4.05008976170258	0.0196060133171094	2.01795388264618	up	--	--	--	--	--	--	--	--
XP_016499092.1	PREDICTED: probable small nuclear ribonucleoprotein G isoform X1	XP_016499092.1	2011535.55989112	2158936.32055851	3396554.68145723	1584469.86836783	658880.903147517	121267.021002631	3.20010556710269	0.0473827554451985	1.67811949843245	up	--	--	small nuclear ribonucleoprotein G	--	ko03040 Spliceosome	Small nuclear ribonucleoprotein (snRNP) homolog	K	Transcription ;
XP_016433505.1	PREDICTED: beta-galactosidase-like, partial	XP_016433505.1	369641.700033399	262168.466114347	413120.025426836	228232.704118466	111769.733802909	58082.0712451976	2.62489538656564	0.0334311246684223	1.39225992628716	up	2	Biological Process:carbohydrate metabolic process (GO:0005975),Molecular Function:carbohydrate binding (GO:0030246)	--	--	--	Beta-galactosidase GanA	G	Carbohydrate transport and metabolism ;
XP_016470505.1	PREDICTED: sm-like protein LSM3A	XP_016470505.1	4790380.25217483	3367107.08151512	5779560.83041274	1651772.29267413	1285169.21602557	551958.99927053	3.99468203013074	0.0232133387476185	1.99808067166132	up	--	--	U6 snRNA-associated Sm-like protein LSm3	--	ko03018 RNA degradation ko03040 Spliceosome	Small nuclear ribonucleoprotein (snRNP) homolog	K	Transcription ;
XP_016489238.1	PREDICTED: miraculin-like	XP_016489238.1	562251.75109671	352061.820089869	472547.176626603	0	0	0	Inf	0	Inf	up	1	Molecular Function:endopeptidase inhibitor activity (GO:0004866)	--	--	--	--	--	--
XP_016492030.1	PREDICTED: glutathione S-transferase zeta class-like	XP_016492030.1	1600043.2296345	1121525.58468152	1431733.40809594	477387.781764722	950370.191842919	441768.306113027	2.22158001599877	0.0252049049515479	1.15158610470856	up	1	Molecular Function:protein binding (GO:0005515)	maleylacetoacetate isomerase	5.2.1.2	ko00350 Tyrosine metabolism ko01100 Metabolic pathways	Glutathione S-transferase	O	Posttranslational modification, protein turnover, chaperones ;
XP_016442544.1	PREDICTED: protein ASPARTIC PROTEASE IN GUARD CELL 1-like	XP_016442544.1	2663503.42150663	2465033.16198091	3116762.46810707	1420469.35265747	1974189.35613248	703078.43066463	2.01215909439523	0.0443134367127742	1.00874437851368	up	2	Molecular Function:aspartic-type endopeptidase activity (GO:0004190),Biological Process:proteolysis (GO:0006508)	--	--	--	--	--	--
XP_016492874.1	PREDICTED: non-specific lipid-transfer protein 1	XP_016492874.1	595357.824282747	470258.457357416	1000927.50325771	0	0	0	Inf	0	Inf	up	2	Biological Process:lipid transport (GO:0006869),Molecular Function:lipid binding (GO:0008289)	--	--	--	--	--	--
XP_016480908.1	PREDICTED: aspartyl protease AED3-like	XP_016480908.1	11011696.6388945	7464050.25598619	12974966.1619596	2577457.37307651	6723439.56841853	3075491.37492859	2.54118667358754	0.0396884726426836	1.34550235853452	up	2	Molecular Function:aspartic-type endopeptidase activity (GO:0004190),Biological Process:proteolysis (GO:0006508)	--	--	--	--	--	--
XP_016472040.1	PREDICTED: uncharacterized protein LOC107794096	XP_016472040.1	1503162.10041241	602768.071992261	705367.475920004	0	0	0	Inf	0	Inf	up	--	--	--	--	--	--	--	--
XP_016509626.1	PREDICTED: 21 kDa protein-like	XP_016509626.1	632945.069879432	812658.673761622	498225.361228875	0	0	0	Inf	0	Inf	up	1	Molecular Function:enzyme inhibitor activity (GO:0004857)	--	--	--	--	--	--
XP_016508038.1	PREDICTED: heterogeneous nuclear ribonucleoprotein 1-like	XP_016508038.1	863331.567016425	1298725.14251803	970336.974702523	0	0	0	Inf	0	Inf	up	1	Molecular Function:nucleic acid binding (GO:0003676)	heterogeneous nuclear ribonucleoprotein A1/A3	--	ko03040 Spliceosome	RNA recognition motif (RRM) domain	J	Translation, ribosomal structure and biogenesis ;
XP_016478930.1	PREDICTED: thioredoxin reductase NTRC-like	XP_016478930.1	0	0	0	4027389.55097852	4110838.80635867	3365022.15017726	-Inf	0	-Inf	down	3	Molecular Function:oxidoreductase activity (GO:0016491),Biological Process:cell redox homeostasis (GO:0045454),Biological Process:oxidation-reduction process (GO:0055114)	thioredoxin reductase (NADPH)	1.8.1.9	ko00450 Selenocompound metabolism	Negative regulator of GroEL, contains thioredoxin-like and TPR-like domains	O	Posttranslational modification, protein turnover, chaperones ;
XP_016453233.1	PREDICTED: peroxidase P7-like	XP_016453233.1	597805.668464708	460871.645501484	564173.743462889	363949.598455392	355193.189024674	0	1.50443100283851	0.046510170272847	0.589217942400528	up	4	Molecular Function:peroxidase activity (GO:0004601),Biological Process:response to oxidative stress (GO:0006979),Molecular Function:heme binding (GO:0020037),Biological Process:oxidation-reduction process (GO:0055114)	peroxidase	1.11.1.7	ko00940 Phenylpropanoid biosynthesis ko01100 Metabolic pathways ko01110 Biosynthesis of secondary metabolites	--	--	--
XP_016452199.1	PREDICTED: ubiquitin carboxyl-terminal hydrolase 6-like isoform X1	XP_016452199.1	0	0	0	3807525.66773883	1369754.55244122	240242.42721403	-Inf	0	-Inf	down	3	Molecular Function:protein binding (GO:0005515),Biological Process:protein deubiquitination (GO:0016579),Molecular Function:thiol-dependent ubiquitinyl hydrolase activity (GO:0036459)	ubiquitin carboxyl-terminal hydrolase 14	3.4.19.12	--	--	--	--
XP_016455939.1	PREDICTED: universal stress protein A-like protein	XP_016455939.1	879210.427084425	1474391.1768927	1058350.34336343	1768456.52002062	1689141.38664015	2153380.50711715	0.608085024701291	0.0340317968284369	-0.717655034148127	down	1	Biological Process:response to stress (GO:0006950)	--	--	--	Nucleotide-binding universal stress protein, UspA family	T	Signal transduction mechanisms ;
XP_016454318.1	PREDICTED: uncharacterized protein LOC107778553	XP_016454318.1	0	0	0	280142.517337874	379588.211890816	474612.942108692	-Inf	0	-Inf	down	2	Molecular Function:uroporphyrinogen-III synthase activity (GO:0004852),Biological Process:tetrapyrrole biosynthetic process (GO:0033014)	--	--	--	Uroporphyrinogen-III synthase	H	Coenzyme transport and metabolism ;
XP_016464350.1	PREDICTED: protochlorophyllide reductase, chloroplastic-like	XP_016464350.1	0	0	0	2792078.74356819	3723441.17000717	922114.878347327	-Inf	0	-Inf	down	--	--	protochlorophyllide reductase	1.3.1.33	ko00860 Porphyrin and chlorophyll metabolism ko01100 Metabolic pathways ko01110 Biosynthesis of secondary metabolites	NAD(P)-dependent dehydrogenase, short-chain alcohol dehydrogenase family	IQR	Lipid transport and metabolism ; Secondary metabolites biosynthesis, transport and catabolism ; General function prediction only ;
XP_016478173.1	PREDICTED: putative transferase At1g60990, chloroplastic isoform X1	XP_016478173.1	706557.340911645	1914286.22054754	349330.965679096	0	0	0	Inf	0	Inf	up	--	--	--	--	--	Folate-binding Fe-S cluster repair protein YgfZ, possible role in tRNA modification	O	Posttranslational modification, protein turnover, chaperones ;
CCA74347.1	related to archipelago beta form (F-box-WD40 repeat protein)	CCA74347.1	12474676.6354928	18747235.8538595	17523918.1494028	0	0	0	Inf	0	Inf	up	--	--	--	--	--	--	--	--
XP_016495743.1	PREDICTED: non-specific lipid-transfer protein 2	XP_016495743.1	1017634.64893971	1880960.15261163	1407015.57916463	405045.042145097	240256.392570812	145612.694626976	5.44384051438454	0.0335138349210927	2.44462480150817	up	2	Biological Process:lipid transport (GO:0006869),Molecular Function:lipid binding (GO:0008289)	--	--	--	--	--	--
XP_016466465.1	PREDICTED: 12-oxophytodienoate reductase 2-like isoform X1	XP_016466465.1	260657.520475713	236235.137667253	118975.66278043	483867.056771568	492545.504993206	0	0.420497335545862	0.0221809044483934	-1.24983143592169	down	3	Molecular Function:FMN binding (GO:0010181),Molecular Function:oxidoreductase activity (GO:0016491),Biological Process:oxidation-reduction process (GO:0055114)	12-oxophytodienoic acid reductase	1.3.1.42	ko00592 alpha-Linolenic acid metabolism ko01100 Metabolic pathways ko01110 Biosynthesis of secondary metabolites	2,4-dienoyl-CoA reductase or related NADH-dependent reductase, Old Yellow Enzyme (OYE) family	C	Energy production and conversion ;
