# Supplementary material for: The Endophytic Fungus Piriformospora Indica-Assisted Alleviation of Cadmium in Tobacco
Source: J Fungi (Basel). 2021 Aug 20;7(8):675. doi: 10.3390/jof7080675 (PMC8398633; doi:10.3390/jof7080675)
Supplement: Supplementary file 1 [file jof-07-00675-s001.zip › jof-1309721-supplementary/S2 PH.vs.HM.KEGG_Enrich.xls]

MapID	MapTitle	Pvalue	AdjustedPv	x	y	n	N	EnrichDirect	ProtID	Description
map00940	Phenylpropanoid biosynthesis	0.000132745335940197	0.00716824814077066	10	34	81	1040	Over	XP_016470284.1 XP_016511827.1 XP_016488811.1 XP_016447976.1 XP_016440067.1 XP_016472263.1 XP_016480964.1 XP_016472853.1 XP_016436599.1 XP_016453233.1	PREDICTED: lignin-forming anionic peroxidase-like,PREDICTED: peroxidase 12-like,PREDICTED: peroxidase 12-like,PREDICTED: peroxidase N1, partial,PREDICTED: peroxidase 63-like,PREDICTED: peroxidase 63-like,PREDICTED: peroxidase 17-like,PREDICTED: peroxidase 21-like,PREDICTED: suberization-associated anionic peroxidase-like,PREDICTED: peroxidase P7-like
map00195	Photosynthesis	0.00976869262830078	0.263754700964121	10	57	81	1040	Over	XP_016491746.1 XP_016444182.1 XP_016462643.1 XP_016442524.1 XP_016458078.1 XP_016497678.1 NP_054505.1 XP_016442603.1 XP_016510949.1 XP_016516160.1	PREDICTED: oxygen-evolving enhancer protein 1, chloroplastic-like,PREDICTED: oxygen-evolving enhancer protein 2-1, chloroplastic-like,PREDICTED: oxygen-evolving enhancer protein 2-1, chloroplastic,PREDICTED: oxygen-evolving enhancer protein 3-2, chloroplastic-like,PREDICTED: ATP synthase subunit b, chloroplastic-like,PREDICTED: oxygen-evolving enhancer protein 3-2, chloroplastic-like,ATP synthase…
map01100	Metabolic pathways	0.0148995854494386	0.268192538089894	58	605	81	1040	Over	NP_054507.1 XP_016491746.1 XP_016497043.1 XP_016446043.1 XP_016444182.1 XP_016462643.1 XP_016470284.1 XP_016446340.1 XP_016442524.1 XP_016490380.1 XP_016443179.1 XP_016444179.1 XP_016443611.1 XP_016444887.1 XP_016472342.1 XP_016511827.1 XP_016458078.1 XP_016488811.1 XP_016437863.1 XP_016456547.1 XP_016497678.1 XP_016440105.1 NP_054505.1 XP_016447976.1 XP_016487829.1 XP_016448384.1 XP_016506587.1 …	ribulose-1,5-bisphosphate carboxylase/oxygenase large subunit (plastid),PREDICTED: oxygen-evolving enhancer protein 1, chloroplastic-like,PREDICTED: transketolase, chloroplastic-like,PREDICTED: ATP-dependent Clp protease ATP-binding subunit ClpA homolog CD4B, chloroplastic-like,PREDICTED: oxygen-evolving enhancer protein 2-1, chloroplastic-like,PREDICTED: oxygen-evolving enhancer protein 2-1, chl…
map00350	Tyrosine metabolism	0.0537777460421329	0.657333412213552	4	19	81	1040	Over	XP_016437863.1 XP_016468593.1 XP_016487074.1 XP_016492030.1	PREDICTED: aspartate aminotransferase, chloroplastic-like,PREDICTED: primary amine oxidase-like,PREDICTED: acylpyruvase FAHD1, mitochondrial-like,PREDICTED: glutathione S-transferase zeta class-like
map00592	alpha-Linolenic acid metabolism	0.0731814701870333	0.657333412213552	2	6	81	1040	Over	XP_016443006.1 XP_016466465.1	PREDICTED: allene oxide cyclase 4, chloroplastic-like,PREDICTED: 12-oxophytodienoate reductase 2-like isoform X1
map03040	Spliceosome	0.0858660338635403	0.657333412213552	7	47	81	1040	Over	XP_016474881.1 XP_016461371.1 XP_016443978.1 XP_016458596.1 XP_016499092.1 XP_016470505.1 XP_016508038.1	PREDICTED: THO complex subunit 4A-like,PREDICTED: THO complex subunit 4D-like,PREDICTED: glycine-rich RNA-binding protein RZ1C-like isoform X1,PREDICTED: small nuclear ribonucleoprotein SmD3b-like,PREDICTED: probable small nuclear ribonucleoprotein G isoform X1,PREDICTED: sm-like protein LSM3A,PREDICTED: heterogeneous nuclear ribonucleoprotein 1-like
map00450	Selenocompound metabolism	0.097382727735341	0.657333412213552	2	7	81	1040	Over	XP_016447096.1 XP_016478930.1	PREDICTED: thioredoxin reductase NTRB-like,PREDICTED: thioredoxin reductase NTRC-like
map00960	Tropane, piperidine and pyridine alkaloid biosynthesis	0.097382727735341	0.657333412213552	2	7	81	1040	Over	XP_016437863.1 XP_016468593.1	PREDICTED: aspartate aminotransferase, chloroplastic-like,PREDICTED: primary amine oxidase-like
map00360	Phenylalanine metabolism	0.123458235626209	0.740749413757253	2	8	81	1040	Over	XP_016437863.1 XP_016468593.1	PREDICTED: aspartate aminotransferase, chloroplastic-like,PREDICTED: primary amine oxidase-like
map00196	Photosynthesis - antenna proteins	0.159350826281698	0.835353721957877	3	18	81	1040	Over	XP_016457506.1 XP_016487829.1 XP_016448384.1	PREDICTED: chlorophyll a-b binding protein 8, chloroplastic-like,PREDICTED: chlorophyll a-b binding protein 21, chloroplastic-like,PREDICTED: chlorophyll a-b binding protein 16, chloroplastic-like
map00230	Purine metabolism	0.201296181662851	0.835353721957877	5	37	81	1040	Over	XP_016472342.1 XP_016486473.1 XP_016500187.1 XP_016499244.1 XP_016497593.1	PREDICTED: phosphoglucomutase, cytoplasmic-like,PREDICTED: adenylate kinase 4-like,PREDICTED: ureidoglycolate hydrolase-like,PREDICTED: nucleoside diphosphate kinase 3-like,PREDICTED: nucleoside diphosphate kinase 3-like
map00950	Isoquinoline alkaloid biosynthesis	0.208891706655899	0.835353721957877	2	11	81	1040	Over	XP_016437863.1 XP_016468593.1	PREDICTED: aspartate aminotransferase, chloroplastic-like,PREDICTED: primary amine oxidase-like
map00780	Biotin metabolism	0.238674843063961	0.835353721957877	2	12	81	1040	Over	XP_016444018.1 XP_016457557.1	PREDICTED: enoyl-[acyl-carrier-protein] reductase [NADH] 2, chloroplastic-like,PREDICTED: enoyl-[acyl-carrier-protein] reductase [NADH] 2, chloroplastic-like
map01110	Biosynthesis of secondary metabolites	0.246957764684179	0.835353721957877	32	344	81	1040	Over	XP_016497043.1 XP_016470284.1 XP_016446340.1 XP_016444179.1 XP_016443611.1 XP_016472342.1 XP_016511827.1 XP_016488811.1 XP_016437863.1 XP_016456547.1 XP_016440105.1 XP_016447976.1 XP_016506587.1 XP_016486473.1 XP_016440067.1 XP_016472263.1 XP_016437403.1 XP_016470176.1 XP_016480964.1 XP_016504629.1 XP_016450073.1 XP_016472853.1 XP_016443006.1 XP_016499244.1 XP_016497593.1 XP_016436599.1 XP_016468…	PREDICTED: transketolase, chloroplastic-like,PREDICTED: lignin-forming anionic peroxidase-like,PREDICTED: fructose-bisphosphate aldolase 1, chloroplastic-like,PREDICTED: 2,3-bisphosphoglycerate-independent phosphoglycerate mutase,PREDICTED: isocitrate dehydrogenase [NADP]-like,PREDICTED: phosphoglucomutase, cytoplasmic-like,PREDICTED: peroxidase 12-like,PREDICTED: peroxidase 12-like,PREDICTED: as…
map00240	Pyrimidine metabolism	0.268668684363484	0.853418173860478	2	13	81	1040	Over	XP_016499244.1 XP_016497593.1	PREDICTED: nucleoside diphosphate kinase 3-like,PREDICTED: nucleoside diphosphate kinase 3-like
map00901	Indole alkaloid biosynthesis	0.33384918169693	0.9050980743423	1	5	81	1040	Over	XP_016504629.1	PREDICTED: GDSL esterase/lipase At5g03980-like
map00906	Carotenoid biosynthesis	0.33384918169693	0.9050980743423	1	5	81	1040	Over	XP_016456547.1	PREDICTED: violaxanthin de-epoxidase, chloroplastic-like
map04016	MAPK signaling pathway - plant	0.357957987846016	0.9050980743423	2	16	81	1040	Over	XP_016499244.1 XP_016497593.1	PREDICTED: nucleoside diphosphate kinase 3-like,PREDICTED: nucleoside diphosphate kinase 3-like
map00061	Fatty acid biosynthesis	0.386978860047172	0.9050980743423	2	17	81	1040	Over	XP_016444018.1 XP_016457557.1	PREDICTED: enoyl-[acyl-carrier-protein] reductase [NADH] 2, chloroplastic-like,PREDICTED: enoyl-[acyl-carrier-protein] reductase [NADH] 2, chloroplastic-like
map00300	Lysine biosynthesis	0.434082723376171	0.9050980743423	1	7	81	1040	Over	XP_016437403.1	PREDICTED: LL-diaminopimelate aminotransferase, chloroplastic-like
map00730	Thiamine metabolism	0.434082723376171	0.9050980743423	1	7	81	1040	Over	XP_016486473.1	PREDICTED: adenylate kinase 4-like
map00970	Aminoacyl-tRNA biosynthesis	0.434082723376171	0.9050980743423	1	7	81	1040	Over	XP_016450073.1	PREDICTED: glutamate--tRNA ligase, chloroplastic/mitochondrial-like isoform X1
map00052	Galactose metabolism	0.448258518074524	0.9050980743423	3	26	81	1040	Over	XP_016490380.1 XP_016444887.1 XP_016472342.1	PREDICTED: acid beta-fructofuranosidase AIV-18-like,PREDICTED: acid beta-fructofuranosidase AIV-18-like,PREDICTED: phosphoglucomutase, cytoplasmic-like
map00410	beta-Alanine metabolism	0.478457650197594	0.9050980743423	1	8	81	1040	Over	XP_016468593.1	PREDICTED: primary amine oxidase-like
map00564	Glycerophospholipid metabolism	0.478457650197594	0.9050980743423	1	8	81	1040	Over	XP_016468700.1	PREDICTED: glycerophosphodiester phosphodiesterase GDPD6-like
map00400	Phenylalanine, tyrosine and tryptophan biosynthesis	0.591977298704592	0.968690125152968	1	11	81	1040	Over	XP_016437863.1	PREDICTED: aspartate aminotransferase, chloroplastic-like
map00860	Porphyrin and chlorophyll metabolism	0.644875161292723	0.997201831057605	2	18	81	1040	Over	XP_016450073.1 XP_016464350.1	PREDICTED: glutamate--tRNA ligase, chloroplastic/mitochondrial-like isoform X1,PREDICTED: protochlorophyllide reductase, chloroplastic-like
map03015	mRNA surveillance pathway	0.65448878217097	0.997201831057605	2	19	81	1040	Over	XP_016474881.1 XP_016461371.1	PREDICTED: THO complex subunit 4A-like,PREDICTED: THO complex subunit 4D-like
map01212	Fatty acid metabolism	0.66480122070507	0.997201831057605	2	20	81	1040	Over	XP_016444018.1 XP_016457557.1	PREDICTED: enoyl-[acyl-carrier-protein] reductase [NADH] 2, chloroplastic-like,PREDICTED: enoyl-[acyl-carrier-protein] reductase [NADH] 2, chloroplastic-like
map00260	Glycine, serine and threonine metabolism	0.737905760764312	1	3	33	81	1040	Over	XP_016444179.1 XP_016440105.1 XP_016468593.1	PREDICTED: 2,3-bisphosphoglycerate-independent phosphoglycerate mutase,PREDICTED: glycerate dehydrogenase,PREDICTED: primary amine oxidase-like
map00330	Arginine and proline metabolism	1	1	1	12	81	1040	Over	XP_016437863.1	PREDICTED: aspartate aminotransferase, chloroplastic-like
map00500	Starch and sucrose metabolism	1	1	3	38	81	1040	Over	XP_016490380.1 XP_016444887.1 XP_016472342.1	PREDICTED: acid beta-fructofuranosidase AIV-18-like,PREDICTED: acid beta-fructofuranosidase AIV-18-like,PREDICTED: phosphoglucomutase, cytoplasmic-like
