# Supplementary material for: The Endophytic Fungus Piriformospora Indica-Assisted Alleviation of Cadmium in Tobacco
Source: J Fungi (Basel). 2021 Aug 20;7(8):675. doi: 10.3390/jof7080675 (PMC8398633; doi:10.3390/jof7080675)
Supplement: Supplementary file 1 [file jof-07-00675-s001.zip › jof-1309721-supplementary/S3 PH.vs.HM.Net_PPI.xls]

## Sheet: Sheet1
prot1	prot2	score
CCA74650.1	CCA68781.1	999
XP_016445865.1	XP_016464350.1	219
NP_054507.1	XP_016489543.1	188
NP_054507.1	XP_016497043.1	294
NP_054507.1	XP_016478930.1	543
NP_054507.1	XP_016471235.1	222
XP_016487074.1	XP_016450073.1	307
XP_016487074.1	XP_016503643.1	159
XP_016487074.1	XP_016452393.1	800
XP_016489543.1	XP_016440105.1	153
XP_016489543.1	XP_016450073.1	270
XP_016489543.1	XP_016454886.1	990
XP_016489543.1	XP_016458596.1	167
XP_016489543.1	XP_016483745.1	154
XP_016489543.1	XP_016437403.1	168
XP_016489543.1	XP_016437533.1	998
XP_016489543.1	XP_016443803.1	592
XP_016489543.1	XP_016509102.1	154
XP_016489543.1	XP_016499244.1	153
XP_016489543.1	XP_016478930.1	179
XP_016489543.1	XP_016498313.1	591
XP_016489543.1	XP_016483153.1	998
XP_016478173.1	XP_016457147.1	191
XP_016446340.1	XP_016472342.1	834
XP_016446340.1	XP_016503412.1	152
XP_016446340.1	XP_016444179.1	807
XP_016446340.1	XP_016462643.1	154
XP_016446340.1	XP_016497043.1	951
XP_016440105.1	XP_016463796.1	220
XP_016440105.1	XP_016483745.1	345
XP_016440105.1	XP_016472342.1	240
XP_016440105.1	XP_016445798.1	153
XP_016440105.1	XP_016503412.1	452
XP_016440105.1	XP_016437403.1	341
XP_016440105.1	XP_016462643.1	396
XP_016440105.1	XP_016509102.1	203
XP_016440105.1	XP_016478930.1	172
XP_016440105.1	XP_016457506.1	276
XP_016440105.1	XP_016452979.1	262
XP_016445639.1	XP_016455939.1	191
XP_016445639.1	XP_016478930.1	526
XP_016450073.1	XP_016454886.1	204
XP_016450073.1	XP_016437533.1	254
XP_016450073.1	XP_016443803.1	210
XP_016450073.1	XP_016457557.1	191
XP_016450073.1	XP_016478930.1	549
XP_016450073.1	XP_016471235.1	842
XP_016450073.1	XP_016483153.1	156
XP_016491697.1	XP_016499244.1	203
XP_016491697.1	XP_016475187.1	252
XP_016491697.1	XP_016478930.1	154
XP_016491697.1	XP_016499092.1	226
XP_016487829.1	XP_016462643.1	493
XP_016487829.1	XP_016457506.1	154
XP_016503643.1	XP_016499244.1	165
XP_016503643.1	XP_016464350.1	186
XP_016454886.1	XP_016486473.1	195
XP_016454886.1	XP_016503412.1	169
XP_016454886.1	XP_016437533.1	967
XP_016454886.1	XP_016443803.1	530
XP_016454886.1	XP_016478930.1	538
XP_016454886.1	XP_016498313.1	191
XP_016454886.1	XP_016471235.1	191
XP_016454886.1	XP_016483153.1	961
XP_016463796.1	XP_016472342.1	240
XP_016463796.1	XP_016437403.1	341
XP_016463796.1	XP_016452393.1	806
XP_016457147.1	XP_016435750.1	190
XP_016457147.1	XP_016478930.1	191
XP_016458596.1	XP_016499092.1	996
XP_016486473.1	XP_016437533.1	169
XP_016486473.1	XP_016499244.1	923
XP_016486473.1	XP_016452393.1	652
XP_016486473.1	XP_016478930.1	181
XP_016486473.1	XP_016483153.1	670
XP_016483745.1	XP_016435750.1	298
XP_016483745.1	XP_016503412.1	448
XP_016483745.1	XP_016500610.1	225
XP_016483745.1	XP_016443803.1	252
XP_016483745.1	XP_016509102.1	156
XP_016483745.1	XP_016478930.1	179
XP_016483745.1	XP_016437411.1	231
XP_016479601.1	XP_016462643.1	663
XP_016479601.1	XP_016509102.1	175
XP_016472342.1	XP_016435750.1	226
XP_016472342.1	XP_016515959.1	173
XP_016472342.1	XP_016437403.1	165
XP_016472342.1	XP_016452393.1	187
XP_016472342.1	XP_016497043.1	914
XP_016472342.1	XP_016478930.1	345
XP_016446374.1	XP_016435750.1	302
XP_016446374.1	XP_016503412.1	241
XP_016446374.1	XP_016500610.1	226
XP_016446374.1	XP_016509102.1	288
XP_016446374.1	XP_016478930.1	347
XP_016446374.1	XP_016483153.1	153
XP_016445798.1	XP_016503412.1	349
XP_016435750.1	XP_016503412.1	227
XP_016435750.1	XP_016443803.1	224
XP_016435750.1	XP_016509102.1	339
XP_016435750.1	XP_016499244.1	378
XP_016435750.1	XP_016497043.1	157
XP_016435750.1	XP_016457557.1	242
XP_016435750.1	XP_016478930.1	859
XP_016435750.1	XP_016471235.1	191
XP_016455939.1	XP_016457557.1	186
XP_016455939.1	XP_016478930.1	526
XP_016499678.1	XP_016452979.1	191
XP_016503412.1	XP_016500610.1	154
XP_016503412.1	XP_016462643.1	238
XP_016503412.1	XP_016509102.1	258
XP_016503412.1	XP_016497043.1	171
XP_016503412.1	XP_016478930.1	584
XP_016503412.1	XP_016437411.1	406
XP_016503412.1	XP_016464350.1	273
XP_016500610.1	XP_016443803.1	241
XP_016500610.1	XP_016509102.1	252
XP_016500610.1	XP_016478930.1	222
XP_016500610.1	XP_016437411.1	171
XP_016437403.1	XP_016500187.1	517
XP_016437403.1	XP_016478930.1	564
XP_016437403.1	XP_016498313.1	229
XP_016437403.1	XP_016471235.1	256
XP_016437533.1	XP_016443803.1	578
XP_016437533.1	XP_016499244.1	293
XP_016437533.1	XP_016483153.1	994
XP_016443803.1	XP_016509102.1	170
XP_016443803.1	XP_016478930.1	688
XP_016443803.1	XP_016483153.1	560
XP_016490836.1	XP_016478930.1	217
XP_016444179.1	XP_016497043.1	828
XP_016444179.1	XP_016478930.1	170
XP_016462643.1	XP_016457506.1	729
XP_016462643.1	XP_016452979.1	660
XP_016509102.1	XP_016494436.1	154
XP_016509102.1	XP_016478930.1	363
XP_016509102.1	XP_016437411.1	284
XP_016509102.1	XP_016483153.1	153
XP_016499244.1	XP_016478930.1	731
XP_016499244.1	XP_016443179.1	292
XP_016499244.1	XP_016483153.1	281
XP_016452393.1	XP_016497043.1	233
XP_016452393.1	XP_016478930.1	427
XP_016452393.1	XP_016498313.1	340
XP_016452393.1	XP_016471235.1	212
XP_016500187.1	XP_016497043.1	290
XP_016500187.1	XP_016478930.1	534
XP_016475187.1	XP_016499092.1	153
XP_016475187.1	XP_016452199.1	153
XP_016497043.1	XP_016478930.1	581
XP_016497043.1	XP_016498313.1	426
XP_016497043.1	XP_016471235.1	251
XP_016457557.1	XP_016478930.1	337
XP_016457557.1	XP_016498313.1	229
XP_016457557.1	XP_016464350.1	191
XP_016478930.1	XP_016498313.1	539
XP_016478930.1	XP_016471235.1	655
XP_016499092.1	XP_016483153.1	165
XP_016498313.1	XP_016471235.1	215
XP_016498313.1	XP_016443179.1	231
XP_016457506.1	XP_016452979.1	301
XP_016498332.1	XP_016468700.1	200
XP_016498332.1	XP_016505277.1	884
XP_016498332.1	XP_016447096.1	238
XP_016498332.1	XP_016469231.1	231
XP_016498332.1	XP_016502071.1	556
XP_016498332.1	XP_016492030.1	218
XP_016498332.1	XP_016483824.1	722
XP_016511344.1	XP_016496404.1	999
XP_016511344.1	XP_016488279.1	222
XP_016511344.1	XP_016511984.1	999
XP_016511344.1	XP_016497593.1	184
XP_016511344.1	XP_016502071.1	809
XP_016511344.1	XP_016492030.1	216
XP_016511344.1	XP_016433589.1	225
XP_016511344.1	XP_016450331.1	999
XP_016511344.1	NP_054505.1	185
XP_016511344.1	XP_016456348.1	161
XP_016511344.1	XP_016480635.1	774
XP_016496404.1	XP_016511984.1	999
XP_016496404.1	XP_016442603.1	241
XP_016496404.1	XP_016502071.1	918
XP_016496404.1	XP_016450331.1	993
XP_016496404.1	NP_054505.1	269
XP_016496404.1	XP_016494454.1	686
XP_016496404.1	XP_016483824.1	168
XP_016496404.1	XP_016480635.1	610
XP_016508038.1	XP_016511984.1	206
XP_016508038.1	XP_016474881.1	529
XP_016508038.1	XP_016450331.1	252
XP_016508038.1	XP_016461371.1	522
XP_016508038.1	XP_016480635.1	188
XP_016464912.1	XP_016492874.1	200
XP_016464912.1	XP_016495743.1	200
XP_016464912.1	XP_016489238.1	241
XP_016472440.1	XP_016497593.1	178
XP_016472440.1	XP_016456348.1	200
XP_016472440.1	XP_016483824.1	284
XP_016468700.1	XP_016446043.1	200
XP_016452647.1	XP_016442603.1	476
XP_016452647.1	XP_016505754.1	154
XP_016452647.1	XP_016469231.1	224
XP_016452647.1	XP_016516160.1	373
XP_016452647.1	XP_016458078.1	353
XP_016488279.1	XP_016442603.1	235
XP_016488279.1	XP_016432938.1	158
XP_016488279.1	XP_016502071.1	154
XP_016488279.1	XP_016480635.1	193
XP_016505277.1	XP_016446043.1	884
XP_016505277.1	XP_016483824.1	237
XP_016505277.1	XP_016480635.1	170
XP_016490034.1	XP_016452992.1	218
XP_016490034.1	XP_016442603.1	371
XP_016490034.1	XP_016491746.1	324
XP_016490034.1	XP_016458078.1	234
XP_016490034.1	XP_016507559.1	209
XP_016490034.1	XP_016445007.1	273
XP_016490034.1	XP_016492200.1	246
XP_016508304.1	XP_016491746.1	240
XP_016508304.1	XP_016447096.1	576
XP_016508304.1	XP_016432938.1	216
XP_016508304.1	XP_016458078.1	625
XP_016511984.1	XP_016443978.1	206
XP_016511984.1	XP_016502071.1	930
XP_016511984.1	XP_016492030.1	241
XP_016511984.1	XP_016450331.1	999
XP_016511984.1	NP_054505.1	211
XP_016511984.1	XP_016494454.1	895
XP_016511984.1	XP_016483824.1	294
XP_016511984.1	XP_016480635.1	819
XP_016452992.1	XP_016516160.1	316
XP_016452992.1	XP_016480635.1	150
XP_016513643.1	XP_016483824.1	164
XP_016478752.1	XP_016465710.1	252
XP_016442603.1	XP_016491746.1	800
XP_016442603.1	XP_016505754.1	286
XP_016442603.1	XP_016502071.1	330
XP_016442603.1	XP_016516160.1	538
XP_016442603.1	XP_016433589.1	375
XP_016442603.1	XP_016458078.1	456
XP_016442603.1	XP_016510949.1	168
XP_016442603.1	XP_016456348.1	194
XP_016442603.1	XP_016480635.1	151
XP_016442603.1	XP_016445007.1	338
XP_016442603.1	XP_016492200.1	312
XP_016454318.1	XP_016447096.1	179
XP_016454318.1	XP_016469231.1	196
XP_016454318.1	XP_016516160.1	211
XP_016454318.1	XP_016465710.1	281
XP_016491746.1	XP_016469231.1	150
XP_016491746.1	XP_016432938.1	329
XP_016491746.1	XP_016448384.1	366
XP_016491746.1	XP_016502071.1	651
XP_016491746.1	XP_016516160.1	578
XP_016491746.1	XP_016433589.1	248
XP_016491746.1	XP_016458078.1	475
XP_016491746.1	XP_016510949.1	749
XP_016456547.1	XP_016433589.1	161
XP_016497593.1	XP_016447096.1	216
XP_016497593.1	XP_016469231.1	418
XP_016497593.1	NP_054505.1	306
XP_016497593.1	XP_016456348.1	331
XP_016497593.1	XP_016483824.1	299
XP_016447976.1	XP_016437863.1	900
XP_016443006.1	XP_016466465.1	919
XP_016442544.1	XP_016456676.1	167
XP_016447096.1	XP_016446043.1	238
XP_016447096.1	XP_016469231.1	889
XP_016447096.1	XP_016502071.1	348
XP_016447096.1	XP_016456348.1	248
XP_016447096.1	XP_016483824.1	248
XP_016490380.1	XP_016465710.1	179
XP_016490380.1	XP_016443611.1	166
XP_016453233.1	XP_016437863.1	900
XP_016446043.1	XP_016469231.1	231
XP_016446043.1	XP_016432938.1	188
XP_016446043.1	XP_016502071.1	556
XP_016446043.1	XP_016492030.1	218
XP_016446043.1	XP_016483824.1	722
XP_016472280.1	XP_016494454.1	198
XP_016469231.1	XP_016502071.1	341
XP_016469231.1	XP_016492030.1	166
XP_016469231.1	XP_016458078.1	216
XP_016469231.1	XP_016456348.1	180
XP_016469231.1	XP_016483824.1	402
XP_016469231.1	XP_016440667.1	161
XP_016469231.1	XP_016480635.1	159
XP_016469231.1	XP_016443611.1	226
XP_016480964.1	XP_016437863.1	900
XP_016432938.1	XP_016502071.1	179
XP_016432938.1	XP_016516160.1	211
XP_016432938.1	XP_016458078.1	231
XP_016443978.1	XP_016474881.1	380
XP_016443978.1	XP_016450331.1	252
XP_016443978.1	XP_016461371.1	380
XP_016443978.1	XP_016462728.1	507
XP_016443978.1	XP_016480635.1	188
XP_016502071.1	XP_016458078.1	424
XP_016502071.1	NP_054505.1	272
XP_016502071.1	XP_016456348.1	218
XP_016502071.1	XP_016483824.1	630
XP_016502071.1	XP_016480635.1	283
XP_016492030.1	XP_016480635.1	241
XP_016516160.1	XP_016510949.1	189
XP_016516160.1	XP_016492200.1	404
XP_016433589.1	XP_016510949.1	151
XP_016466465.1	XP_016468593.1	165
XP_016466465.1	XP_016509321.1	154
XP_016468593.1	XP_016437863.1	800
XP_016474881.1	XP_016461371.1	336
XP_016474881.1	XP_016468949.1	203
XP_016458078.1	XP_016510949.1	238
XP_016458078.1	NP_054505.1	576
XP_016458078.1	XP_016456348.1	900
XP_016486363.1	XP_016440665.1	319
XP_016436599.1	XP_016437863.1	900
XP_016509321.1	XP_016443611.1	544
XP_016450331.1	XP_016494454.1	848
XP_016450331.1	XP_016480635.1	743
XP_016461371.1	XP_016468949.1	203
XP_016451747.1	NP_054505.1	873
XP_016511827.1	XP_016437863.1	900
NP_054505.1	XP_016456348.1	909
NP_054505.1	XP_016483824.1	216
XP_016468949.1	XP_016480635.1	249
XP_016456348.1	XP_016480635.1	169
XP_016507559.1	XP_016492200.1	271
XP_016483824.1	XP_016480635.1	247
XP_016437863.1	XP_016443611.1	920
XP_016440667.1	XP_016443611.1	317
